# Supplementary material for: A simple and effective convolutional operator for node classification without features by graph convolutional networks
Source: PLoS One. 2024 Apr 30;19(4):e0301476. doi: 10.1371/journal.pone.0301476 (PMC11060547; doi:10.1371/journal.pone.0301476)
Supplement: S1 Datasets — (ZIP) [file pone.0301476.s001.zip]

Archive with 51 entries (35 files):
- S1 Datasets/
- S1 Datasets/Citeseer/
- S1 Datasets/Citeseer/citeseer.cites
- S1 Datasets/Citeseer/citeseer.content
- S1 Datasets/Citeseer/README
- S1 Datasets/Cora/
- S1 Datasets/Cora/cora.cites
- S1 Datasets/Cora/cora.content
- S1 Datasets/Cora/README
- S1 Datasets/Dolphins/
- S1 Datasets/Dolphins/dolphins.gml
- S1 Datasets/Dolphins/dolphins.txt
- S1 Datasets/Karate/
- S1 Datasets/Karate/karate.gml
- S1 Datasets/Karate/karate.txt
- S1 Datasets/Polbook/
- S1 Datasets/Polbook/polbook.gml
- S1 Datasets/Polbook/polbook.txt
- S1 Datasets/Pubmed/
- S1 Datasets/Pubmed/Pubmed-Diabetes.DIRECTED.cites.tab
- S1 Datasets/Pubmed/Pubmed-Diabetes.GRAPH.pubmed.tab
- S1 Datasets/Pubmed/Pubmed-Diabetes.NODE.paper.tab
- S1 Datasets/Pubmed/README
- S1 Datasets/ReadMe.txt
- S1 Datasets/Synthetic_graph_1/
- S1 Datasets/Synthetic_graph_1/community.dat
- S1 Datasets/Synthetic_graph_1/network.dat
- S1 Datasets/Synthetic_graph_2/
- S1 Datasets/Synthetic_graph_2/community.dat
- S1 Datasets/Synthetic_graph_2/network.dat
- S1 Datasets/Synthetic_graph_3/
- S1 Datasets/Synthetic_graph_3/community.dat
- S1 Datasets/Synthetic_graph_3/network.dat
- S1 Datasets/Synthetic_graph_4/
- S1 Datasets/Synthetic_graph_4/community.dat
- S1 Datasets/Synthetic_graph_4/network.dat
- S1 Datasets/Synthetic_graph_5/
- S1 Datasets/Synthetic_graph_5/community.dat
- S1 Datasets/Synthetic_graph_5/network.dat
- S1 Datasets/Synthetic_graph_6/
- S1 Datasets/Synthetic_graph_6/community.dat
- S1 Datasets/Synthetic_graph_6/network.dat
- S1 Datasets/Synthetic_graph_7/
- S1 Datasets/Synthetic_graph_7/community.dat
- S1 Datasets/Synthetic_graph_7/network.dat
- S1 Datasets/Synthetic_graph_8/
- S1 Datasets/Synthetic_graph_8/community.dat
- S1 Datasets/Synthetic_graph_8/network.dat
- S1 Datasets/Synthetic_graph_9/
- S1 Datasets/Synthetic_graph_9/community.dat
- S1 Datasets/Synthetic_graph_9/network.dat
