# Supplementary material for: A simple and effective convolutional operator for node classification without features by graph convolutional networks
Source: PLoS One. 2024 Apr 30;19(4):e0301476. doi: 10.1371/journal.pone.0301476 (PMC11060547; doi:10.1371/journal.pone.0301476)
Supplement: S1 Datasets — (ZIP) [file pone.0301476.s001.zip › S1 Datasets/ReadMe.txt]

  This file includes six original graphs and nine synthetic graphs used in this work.

  In synthetic graph file, "network.dat" represents the edges, the first and second columns in "community.dat" represent nodes and labels respectively.  

  If you use these datasets, Please cite relevant references.

  If you have any questions, please contact qjjiao@aynu.edu.cn.
