# Supplementary material for: A simple and effective convolutional operator for node classification without features by graph convolutional networks
Source: PLoS One. 2024 Apr 30;19(4):e0301476. doi: 10.1371/journal.pone.0301476 (PMC11060547; doi:10.1371/journal.pone.0301476)
Supplement: S1 Datasets — (ZIP) [file pone.0301476.s001.zip › S1 Datasets/Synthetic_graph_1/community.dat]

1	26
2	21
3	9
4	33
5	12
6	1
7	18
8	27
9	28
10	4
11	18
12	17
13	21
14	36
15	9
16	25
17	15
18	31
19	10
20	14
21	11
22	30
23	20
24	23
25	9
26	35
27	29
28	13
29	11
30	6
31	22
32	35
33	4
34	20
35	5
36	15
37	3
38	31
39	9
40	5
41	34
42	3
43	26
44	36
45	3
46	35
47	31
48	28
49	3
50	31
51	27
52	3
53	21
54	33
55	36
56	2
57	24
58	27
59	2
60	8
61	7
62	11
63	9
64	33
65	18
66	24
67	2
68	17
69	18
70	10
71	14
72	16
73	15
74	32
75	25
76	26
77	30
78	1
79	3
80	11
81	24
82	35
83	24
84	12
85	12
86	21
87	36
88	12
89	9
90	7
91	20
92	16
93	29
94	14
95	28
96	19
97	19
98	4
99	28
100	13
101	27
102	19
103	13
104	27
105	24
106	18
107	29
108	13
109	19
110	15
111	30
112	31
113	18
114	29
115	2
116	1
117	24
118	7
119	27
120	27
121	3
122	17
123	31
124	28
125	24
126	8
127	24
128	16
129	9
130	10
131	24
132	11
133	26
134	5
135	30
136	19
137	32
138	13
139	30
140	29
141	33
142	2
143	2
144	30
145	3
146	8
147	18
148	29
149	10
150	19
151	17
152	33
153	1
154	22
155	27
156	7
157	7
158	34
159	25
160	8
161	2
162	19
163	32
164	7
165	12
166	3
167	11
168	14
169	12
170	19
171	7
172	20
173	23
174	25
175	13
176	24
177	31
178	29
179	14
180	34
181	20
182	18
183	8
184	14
185	14
186	36
187	10
188	24
189	20
190	16
191	23
192	6
193	33
194	4
195	12
196	13
197	25
198	21
199	35
200	22
201	34
202	2
203	22
204	18
205	31
206	8
207	5
208	27
209	32
210	24
211	21
212	35
213	30
214	33
215	4
216	4
217	12
218	23
219	14
220	5
221	29
222	17
223	1
224	21
225	19
226	34
227	26
228	22
229	32
230	21
231	16
232	2
233	6
234	17
235	2
236	29
237	22
238	15
239	10
240	21
241	6
242	21
243	15
244	14
245	17
246	7
247	19
248	29
249	1
250	32
251	13
252	26
253	21
254	13
255	13
256	13
257	31
258	14
259	17
260	24
261	6
262	3
263	9
264	30
265	33
266	32
267	7
268	10
269	3
270	1
271	32
272	22
273	29
274	22
275	1
276	19
277	21
278	1
279	12
280	10
281	25
282	19
283	3
284	5
285	2
286	17
287	22
288	24
289	13
290	20
291	30
292	28
293	28
294	22
295	22
296	21
297	6
298	7
299	16
300	28
301	13
302	25
303	12
304	19
305	15
306	2
307	14
308	2
309	15
310	11
311	21
312	27
313	9
314	10
315	16
316	34
317	16
318	16
319	23
320	9
321	9
322	36
323	28
324	17
325	24
326	4
327	11
328	13
329	28
330	17
331	18
332	8
333	32
334	21
335	9
336	2
337	30
338	11
339	18
340	10
341	9
342	30
343	11
344	23
345	15
346	2
347	25
348	30
349	4
350	31
351	30
352	7
353	20
354	29
355	6
356	35
357	8
358	31
359	5
360	20
361	29
362	15
363	25
364	20
365	34
366	31
367	7
368	3
369	13
370	20
371	9
372	8
373	26
374	33
375	4
376	18
377	24
378	3
379	34
380	5
381	25
382	17
383	23
384	17
385	27
386	36
387	35
388	7
389	23
390	32
391	18
392	27
393	21
394	17
395	6
396	5
397	18
398	36
399	7
400	23
401	18
402	16
403	7
404	4
405	20
406	35
407	29
408	13
409	20
410	18
411	14
412	35
413	15
414	1
415	26
416	20
417	11
418	32
419	24
420	9
421	10
422	31
423	17
424	8
425	10
426	15
427	18
428	25
429	11
430	16
431	19
432	1
433	28
434	18
435	21
436	12
437	16
438	26
439	18
440	20
441	19
442	13
443	5
444	10
445	2
446	12
447	11
448	22
449	5
450	34
451	29
452	29
453	36
454	36
455	20
456	2
457	23
458	26
459	18
460	5
461	31
462	10
463	12
464	15
465	35
466	7
467	28
468	21
469	13
470	26
471	32
472	2
473	26
474	33
475	31
476	10
477	7
478	8
479	36
480	25
481	35
482	4
483	29
484	5
485	3
486	33
487	6
488	4
489	28
490	9
491	12
492	17
493	11
494	9
495	25
496	27
497	33
498	20
499	4
500	16
501	21
502	29
503	8
504	4
505	21
506	7
507	2
508	19
509	29
510	21
511	19
512	30
513	9
514	10
515	15
516	10
517	29
518	34
519	29
520	3
521	5
522	17
523	13
524	1
525	15
526	32
527	17
528	27
529	13
530	20
531	34
532	10
533	34
534	26
535	15
536	23
537	1
538	12
539	22
540	20
541	2
542	15
543	17
544	14
545	8
546	22
547	33
548	8
549	6
550	4
551	9
552	24
553	36
554	23
555	14
556	3
557	35
558	33
559	14
560	14
561	14
562	26
563	28
564	36
565	35
566	27
567	3
568	19
569	6
570	5
571	6
572	15
573	17
574	33
575	30
576	16
577	14
578	25
579	15
580	18
581	18
582	6
583	5
584	20
585	21
586	16
587	36
588	23
589	1
590	29
591	7
592	26
593	25
594	19
595	4
596	34
597	15
598	34
599	2
600	2
601	32
602	13
603	21
604	26
605	25
606	25
607	7
608	7
609	19
610	15
611	22
612	10
613	1
614	19
615	34
616	24
617	27
618	22
619	21
620	27
621	15
622	18
623	4
624	3
625	24
626	14
627	8
628	18
629	28
630	18
631	34
632	20
633	30
634	19
635	32
636	3
637	7
638	2
639	28
640	13
641	12
642	25
643	26
644	34
645	31
646	1
647	15
648	23
649	18
650	15
651	3
652	11
653	16
654	24
655	6
656	36
657	25
658	27
659	28
660	7
661	5
662	23
663	30
664	24
665	16
666	32
667	5
668	18
669	28
670	10
671	22
672	35
673	24
674	10
675	15
676	30
677	22
678	11
679	35
680	9
681	11
682	3
683	6
684	16
685	5
686	15
687	8
688	21
689	19
690	36
691	10
692	36
693	21
694	6
695	14
696	10
697	8
698	27
699	21
700	1
701	5
702	33
703	18
704	27
705	26
706	34
707	35
708	20
709	7
710	26
711	15
712	14
713	20
714	17
715	32
716	3
717	13
718	22
719	3
720	31
721	5
722	34
723	15
724	22
725	4
726	19
727	19
728	27
729	19
730	29
731	31
732	2
733	12
734	18
735	2
736	16
737	20
738	27
739	10
740	22
741	36
742	8
743	18
744	29
745	35
746	36
747	3
748	9
749	24
750	14
751	8
752	6
753	35
754	27
755	16
756	18
757	5
758	27
759	35
760	24
761	26
762	22
763	20
764	19
765	27
766	31
767	13
768	23
769	16
770	2
771	25
772	1
773	7
774	8
775	2
776	31
777	6
778	33
779	34
780	35
781	34
782	12
783	32
784	4
785	31
786	28
787	8
788	30
789	23
790	28
791	5
792	30
793	32
794	16
795	28
796	34
797	16
798	34
799	9
800	10
801	11
802	7
803	23
804	25
805	20
806	5
807	21
808	19
809	4
810	22
811	16
812	7
813	10
814	24
815	16
816	14
817	32
818	5
819	10
820	22
821	36
822	13
823	2
824	13
825	25
826	12
827	27
828	3
829	4
830	3
831	34
832	35
833	10
834	3
835	19
836	28
837	24
838	27
839	8
840	32
841	3
842	24
843	22
844	21
845	10
846	4
847	20
848	2
849	17
850	12
851	35
852	2
853	8
854	33
855	14
856	16
857	5
858	35
859	19
860	30
861	18
862	12
863	26
864	29
865	32
866	14
867	9
868	3
869	33
870	2
871	20
872	12
873	7
874	34
875	8
876	24
877	30
878	34
879	11
880	35
881	34
882	6
883	27
884	15
885	4
886	4
887	3
888	14
889	29
890	19
891	35
892	21
893	31
894	12
895	22
896	19
897	15
898	3
899	8
900	1
901	32
902	31
903	22
904	36
905	13
906	23
907	21
908	1
909	20
910	1
911	14
912	32
913	29
914	18
915	2
916	23
917	15
918	26
919	16
920	28
921	33
922	22
923	24
924	16
925	5
926	22
927	19
928	29
929	4
930	36
931	19
932	16
933	24
934	19
935	17
936	33
937	16
938	3
939	5
940	25
941	35
942	27
943	29
944	23
945	5
946	31
947	28
948	34
949	1
950	30
951	5
952	4
953	30
954	23
955	23
956	10
957	27
958	10
959	28
960	2
961	22
962	24
963	31
964	10
965	35
966	5
967	34
968	27
969	22
970	2
971	20
972	7
973	20
974	3
975	20
976	27
977	5
978	13
979	35
980	13
981	10
982	15
983	24
984	27
985	35
986	7
987	18
988	13
989	24
990	27
991	13
992	3
993	13
994	13
995	13
996	13
997	13
998	13
999	13
1000	13
