# Supplementary material for: A simple and effective convolutional operator for node classification without features by graph convolutional networks
Source: PLoS One. 2024 Apr 30;19(4):e0301476. doi: 10.1371/journal.pone.0301476 (PMC11060547; doi:10.1371/journal.pone.0301476)
Supplement: S1 Datasets — (ZIP) [file pone.0301476.s001.zip › S1 Datasets/Synthetic_graph_1/network.dat]

1	438
1	643
1	918
2	619
2	907
2	911
3	263
3	494
3	888
4	854
4	921
4	936
5	850
5	862
5	894
6	900
6	908
6	949
7	668
7	914
7	987
8	942
8	976
8	990
9	920
9	947
9	959
10	885
10	886
10	929
11	204
11	914
11	987
12	245
12	849
12	935
13	253
13	693
13	907
14	453
14	656
14	930
15	551
15	680
15	799
16	593
16	606
16	940
17	541
17	675
17	982
18	861
18	902
18	963
19	956
19	958
19	981
20	560
20	816
20	888
21	181
21	678
21	879
22	264
22	950
22	953
23	364
23	549
23	973
24	916
24	954
24	955
25	89
25	799
25	867
26	941
26	979
26	985
27	273
27	864
27	943
28	998
28	999
28	1000
29	132
29	801
29	879
30	683
30	777
30	882
31	903
31	922
31	926
32	719
32	965
32	985
33	885
33	929
33	995
34	720
34	971
34	973
35	939
35	951
35	966
36	621
36	884
36	982
37	719
37	887
37	992
38	475
38	896
38	963
39	513
39	799
39	867
40	945
40	951
40	977
41	531
41	948
41	967
42	716
42	974
42	992
43	252
43	470
43	970
44	55
44	821
44	930
45	485
45	912
45	992
46	965
46	979
46	985
47	902
47	946
47	963
48	49
48	836
48	959
49	48
49	974
49	992
50	766
50	946
50	963
51	968
51	976
51	990
52	103
52	868
52	992
53	844
53	907
53	936
54	702
54	921
54	936
55	44
55	904
55	930
56	770
56	960
56	970
57	837
57	962
57	989
58	957
58	984
58	990
59	541
59	775
59	969
60	875
60	899
60	973
61	812
61	972
61	986
62	338
62	447
62	801
63	490
63	799
63	968
64	778
64	921
64	936
65	734
65	861
65	987
66	933
66	983
66	989
67	823
67	960
67	970
68	151
68	714
68	935
69	756
69	965
69	987
70	833
70	958
70	964
71	712
71	750
71	888
72	856
72	924
72	937
73	884
73	897
73	982
74	501
74	901
74	912
75	578
75	771
75	940
76	470
76	604
76	918
77	877
77	950
77	953
78	489
78	908
78	949
79	81
79	868
79	974
80	132
80	493
80	678
81	79
81	983
81	989
82	941
82	979
82	985
83	933
83	953
83	989
84	711
84	733
84	826
85	826
85	862
85	894
86	87
86	699
86	907
87	86
87	904
87	930
88	733
88	862
88	872
89	25
89	335
89	420
90	95
90	972
90	986
91	360
91	971
91	975
92	576
92	684
92	924
93	913
93	928
93	943
94	695
94	855
94	866
95	90
95	920
95	947
96	568
96	859
96	934
97	441
97	614
97	927
98	809
98	886
98	952
99	777
99	947
99	959
100	658
100	998
100	999
101	556
101	942
101	976
102	890
102	896
102	931
103	52
103	998
103	999
104	957
104	984
104	990
105	923
105	962
105	989
106	339
106	914
106	987
107	744
107	889
107	928
108	998
108	999
108	1000
109	859
109	934
109	994
110	897
110	915
110	982
111	860
111	877
111	953
112	366
112	946
112	963
113	649
113	861
113	987
114	744
114	889
114	913
115	641
115	960
115	970
116	278
116	908
116	949
117	923
117	983
117	989
118	873
118	972
118	986
119	976
119	984
119	990
120	707
120	976
120	990
121	934
121	974
121	992
122	394
122	714
122	935
123	893
123	946
123	963
124	920
124	935
124	947
125	962
125	983
125	989
126	751
126	839
126	899
127	933
127	983
127	989
128	811
128	919
128	937
129	490
129	494
129	977
130	421
130	813
130	964
131	962
131	983
131	989
132	29
132	80
132	310
133	592
133	604
133	761
134	818
134	945
134	951
135	788
135	950
135	953
136	282
136	729
136	927
137	783
137	901
137	974
138	963
138	998
138	1000
139	792
139	950
139	953
140	451
140	833
140	943
141	854
141	921
141	936
142	235
142	960
142	970
143	823
143	870
143	915
144	877
144	950
144	953
145	868
145	974
145	992
146	503
146	742
146	774
147	150
147	703
147	914
148	864
148	889
148	928
149	444
149	956
149	981
150	147
150	890
150	934
151	68
151	527
151	935
152	683
152	869
152	972
153	871
153	910
153	949
154	895
154	961
154	969
155	976
155	984
155	990
156	608
156	972
156	986
157	773
157	972
157	986
158	798
158	878
158	967
159	480
159	605
159	940
160	424
160	774
160	873
161	848
161	915
161	960
162	890
162	927
162	934
163	666
163	715
163	912
164	887
164	972
164	986
165	850
165	894
165	979
166	841
166	974
166	992
167	681
167	801
167	879
168	750
168	855
168	866
169	538
169	717
169	826
170	441
170	835
170	931
171	637
171	972
171	986
172	178
172	971
172	973
173	944
173	954
173	955
174	771
174	804
174	809
175	998
175	999
175	1000
176	923
176	983
176	989
177	810
177	946
177	963
178	172
178	889
178	913
179	577
179	816
179	911
180	740
180	881
180	967
181	21
181	632
181	971
182	668
182	703
182	987
183	548
183	687
183	899
184	866
184	888
184	911
185	219
185	411
185	626
186	322
186	690
186	930
187	696
187	956
187	981
188	962
188	983
188	989
189	821
189	973
189	975
190	856
190	932
190	937
191	944
191	954
191	955
192	582
192	655
192	882
193	497
193	869
193	921
194	623
194	846
194	885
195	872
195	894
195	923
196	374
196	998
196	1000
197	581
197	642
197	940
198	465
198	699
198	807
199	780
199	979
199	985
200	895
200	961
200	969
201	203
201	779
201	967
202	600
202	915
202	960
203	201
203	843
203	969
204	11
204	208
204	987
205	785
205	946
205	963
206	687
206	853
206	899
207	945
207	966
207	977
208	204
208	984
208	990
209	353
209	840
209	901
210	837
210	983
210	989
211	468
211	693
211	892
212	965
212	979
212	985
213	877
213	953
213	984
214	574
214	830
214	936
215	349
215	929
215	952
216	829
216	885
216	929
217	436
217	641
217	862
218	944
218	954
218	955
219	185
219	258
219	888
220	791
220	966
220	977
221	354
221	730
221	943
222	543
222	664
222	935
223	908
223	910
223	949
224	240
224	277
224	688
225	835
225	896
225	931
226	796
226	878
226	948
227	373
227	863
227	918
228	505
228	926
228	969
229	666
229	817
229	912
230	585
230	603
230	945
231	653
231	932
231	937
232	456
232	852
232	970
233	234
233	569
233	582
234	233
234	849
234	935
235	142
235	336
235	870
236	519
236	928
236	943
237	820
237	961
237	969
238	675
238	897
238	982
239	813
239	958
239	981
240	224
240	619
240	844
241	247
241	487
241	571
242	253
242	585
242	907
243	305
243	723
243	982
244	626
244	866
244	911
245	12
245	394
245	522
246	812
246	972
246	986
247	241
247	927
247	934
248	730
248	928
248	943
249	900
249	910
249	949
250	715
250	783
250	865
251	881
251	999
251	1000
252	43
252	473
252	705
253	13
253	242
253	892
254	998
254	999
254	1000
255	998
255	999
255	1000
256	998
256	999
256	1000
257	893
257	946
257	963
258	219
258	888
258	911
259	324
259	330
259	935
260	883
260	983
260	989
261	694
261	752
261	777
262	638
262	974
262	992
263	3
263	321
263	867
264	22
264	950
264	953
265	854
265	921
265	936
266	601
266	840
266	901
267	812
267	972
267	986
268	964
268	968
268	981
269	716
269	938
269	992
270	524
270	910
270	949
271	793
271	865
271	912
272	740
272	961
272	969
273	27
273	483
273	913
274	895
274	961
274	993
275	900
275	908
275	949
276	634
276	808
276	934
277	224
277	393
277	845
278	116
278	900
278	949
279	491
279	850
279	872
280	956
280	958
280	981
281	804
281	825
281	940
282	136
282	304
282	927
283	898
283	974
283	992
284	945
284	966
284	977
285	902
285	915
285	970
286	394
286	714
286	935
287	926
287	961
287	969
288	961
288	983
288	989
289	296
289	999
289	1000
290	971
290	973
290	975
291	860
291	877
291	950
292	563
292	920
292	959
293	836
293	920
293	959
294	922
294	961
294	969
295	820
295	922
295	969
296	289
296	505
296	892
297	752
297	777
297	882
298	506
298	873
298	986
299	794
299	815
299	919
299	924
300	836
300	947
300	959
300	987
301	983
301	998
301	999
301	1000
302	605
302	804
302	825
302	940
303	737
303	826
303	872
303	894
304	282
304	568
304	890
304	896
305	243
305	686
305	897
305	982
306	600
306	823
306	960
306	970
307	712
307	816
307	855
307	911
308	732
308	915
308	960
308	970
309	686
309	884
309	897
309	917
310	132
310	681
310	879
310	930
311	340
311	699
311	807
311	892
312	341
312	968
312	984
312	990
313	371
313	490
313	748
313	799
314	819
314	845
314	956
314	964
315	755
315	769
315	856
315	932
316	881
316	937
316	948
316	967
317	755
317	797
317	919
317	924
318	576
318	769
318	937
318	943
319	916
319	944
319	954
319	955
320	680
320	748
320	799
320	867
321	263
321	323
321	335
321	799
322	186
322	821
322	904
322	930
323	321
323	790
323	947
323	959
324	259
324	522
324	849
324	935
325	876
325	933
325	962
325	983
326	846
326	858
326	885
326	952
327	343
327	652
327	712
327	801
328	994
328	998
328	999
328	1000
329	574
329	786
329	947
329	959
330	259
330	492
330	714
330	935
331	339
331	397
331	628
331	987
332	697
332	742
332	839
332	884
333	783
333	817
333	840
333	912
334	585
334	603
334	892
334	907
335	89
335	321
335	371
335	867
336	235
336	852
336	870
336	970
337	512
337	788
337	901
337	953
338	62
338	417
338	879
338	985
339	106
339	331
339	397
339	987
340	311
340	956
340	958
340	964
341	312
341	494
341	799
341	867
342	860
342	877
342	950
342	953
343	327
343	417
343	681
343	801
344	347
344	906
344	954
344	955
345	675
345	897
345	917
345	982
346	735
346	770
346	775
346	970
347	344
347	771
347	804
347	940
348	575
348	860
348	950
348	953
349	215
349	350
349	886
349	952
350	349
350	893
350	946
350	963
351	500
351	788
351	950
351	953
352	773
352	873
352	972
352	986
353	209
353	909
353	973
353	975
354	221
354	928
354	943
354	992
355	395
355	549
355	777
355	882
356	965
356	972
356	979
356	985
357	424
357	787
357	875
357	993
358	720
358	902
358	946
358	963
359	945
359	951
359	966
359	977
360	91
360	971
360	973
360	975
361	517
361	864
361	889
361	943
362	579
362	897
362	917
362	982
363	593
363	657
363	825
363	927
364	23
364	805
364	971
364	975
365	533
365	881
365	948
365	967
366	112
366	766
366	902
366	963
367	773
367	802
367	873
367	986
368	834
368	887
368	974
368	992
369	994
369	998
369	999
369	1000
370	871
370	909
370	973
370	975
371	313
371	335
371	494
371	867
372	627
372	739
372	853
372	875
373	227
373	710
373	761
373	918
374	196
374	869
374	921
374	936
375	829
375	885
375	929
375	952
376	459
376	861
376	878
376	987
377	596
377	814
377	962
377	989
378	458
378	651
378	887
378	992
379	796
379	881
379	948
379	967
380	818
380	925
380	951
380	977
381	495
381	642
381	657
381	940
382	714
382	783
382	849
382	935
383	916
383	944
383	954
383	955
384	527
384	714
384	749
384	935
385	916
385	957
385	968
385	990
386	741
386	904
386	930
386	991
387	941
387	965
387	979
387	985
388	608
388	972
388	986
388	994
389	916
389	944
389	954
389	955
390	466
390	793
390	901
390	912
391	827
391	861
391	914
391	987
392	883
392	968
392	984
392	990
393	277
393	435
393	510
393	892
394	122
394	245
394	286
394	849
395	355
395	569
395	694
395	882
396	925
396	951
396	966
396	977
397	331
397	339
397	581
397	987
398	553
398	656
398	821
398	930
399	591
399	660
399	972
399	986
400	906
400	944
400	954
400	955
401	756
401	861
401	914
401	987
402	665
402	794
402	919
402	942
403	726
403	812
403	873
403	972
404	725
404	809
404	952
404	976
405	763
405	971
405	973
405	975
406	671
406	965
406	979
406	985
407	483
407	864
407	913
407	943
408	994
408	998
408	999
408	1000
409	763
409	971
409	973
409	975
410	703
410	743
410	756
410	913
411	185
411	577
411	816
411	911
412	908
412	941
412	979
412	985
413	579
413	650
413	711
413	982
414	537
414	772
414	910
414	949
415	643
415	705
415	863
415	918
416	847
416	909
416	971
416	975
417	338
417	343
417	678
417	879
418	526
418	840
418	901
418	912
419	876
419	962
419	983
419	989
420	89
420	494
420	748
420	867
421	130
421	459
421	956
421	981
422	776
422	893
422	946
422	973
423	488
423	573
423	714
423	935
424	160
424	357
424	875
424	920
425	427
425	819
425	833
425	981
426	597
426	686
426	884
426	982
427	425
427	622
427	861
427	987
428	605
428	606
428	771
428	825
429	447
429	678
429	801
429	879
430	586
430	684
430	736
430	924
431	764
431	859
431	931
431	934
432	700
432	772
432	908
432	949
433	600
433	920
433	947
433	959
434	743
434	746
434	914
434	987
435	393
435	688
435	807
435	892
436	217
436	733
436	862
436	894
437	856
437	919
437	932
437	967
438	1
438	534
438	863
438	918
439	581
439	734
439	743
439	987
440	971
440	973
440	975
440	1000
441	97
441	170
441	896
441	931
442	994
442	998
442	999
442	1000
443	925
443	951
443	966
443	977
444	149
444	958
444	964
444	981
445	735
445	870
445	960
445	970
446	826
446	850
446	862
446	894
447	62
447	429
447	652
447	879
448	810
448	895
448	961
448	969
449	450
449	925
449	951
449	977
450	449
450	874
450	878
450	967
451	140
451	889
451	928
451	982
452	744
452	864
452	913
452	943
453	14
453	479
453	553
453	904
454	692
454	741
454	904
454	930
455	965
455	971
455	973
455	975
456	232
456	870
456	960
456	970
457	916
457	944
457	954
457	955
458	378
458	705
458	863
458	918
459	376
459	421
459	628
459	987
460	945
460	951
460	966
460	977
461	731
461	766
461	844
461	963
462	956
462	958
462	964
462	981
463	782
463	850
463	872
463	894
464	723
464	897
464	917
464	982
465	198
465	858
465	965
465	985
466	390
466	607
466	802
466	972
466	986
467	790
467	795
467	920
467	947
467	959
468	211
468	505
468	688
468	844
468	892
469	670
469	994
469	998
469	999
469	1000
470	43
470	76
470	710
470	918
470	938
471	666
471	715
471	793
471	817
471	865
472	700
472	848
472	915
472	960
472	970
473	252
473	604
473	608
473	705
473	863
474	486
474	547
474	854
474	921
474	936
475	38
475	645
475	902
475	946
475	963
476	670
476	956
476	958
476	964
476	981
477	591
477	637
477	972
477	980
477	986
478	774
478	787
478	853
478	875
478	899
479	453
479	741
479	746
479	904
479	930
480	159
480	593
480	771
480	825
480	940
481	482
481	941
481	965
481	979
481	985
482	481
482	784
482	885
482	929
482	952
483	273
483	407
483	889
483	913
483	928
484	818
484	939
484	951
484	966
484	977
485	45
485	751
485	938
485	974
485	992
486	474
486	778
486	869
486	921
486	936
487	241
487	549
487	569
487	655
487	683
488	423
488	784
488	809
488	846
488	952
489	78
489	795
489	920
489	947
489	959
490	63
490	129
490	313
490	680
490	748
491	279
491	502
491	733
491	850
491	872
492	330
492	522
492	543
492	714
492	849
493	80
493	495
493	652
493	681
493	879
494	3
494	129
494	341
494	371
494	420
495	381
495	493
495	578
495	825
495	940
496	957
496	968
496	976
496	984
496	990
497	193
497	702
497	854
497	869
497	936
498	713
498	909
498	971
498	973
498	975
499	784
499	829
499	846
499	952
499	998
500	351
500	653
500	815
500	932
500	937
501	74
501	693
501	844
501	892
501	907
502	491
502	517
502	864
502	889
502	913
503	146
503	697
503	742
503	751
503	839
504	885
504	886
504	929
504	944
504	952
505	228
505	296
505	468
505	807
505	844
506	298
506	802
506	873
506	972
506	986
507	508
507	848
507	852
507	915
507	970
508	507
508	808
508	927
508	931
508	934
509	519
509	889
509	913
509	928
509	943
510	393
510	807
510	844
510	892
510	907
511	689
511	729
511	859
511	896
511	927
512	337
512	792
512	860
512	950
512	953
513	39
513	551
513	748
513	867
513	947
514	922
514	956
514	958
514	964
514	981
515	579
515	723
515	917
515	926
515	982
516	725
516	739
516	958
516	964
516	981
517	361
517	502
517	913
517	928
517	943
518	781
518	798
518	831
518	948
518	967
519	236
519	509
519	744
519	864
519	913
520	529
520	868
520	938
520	974
520	992
521	721
521	945
521	951
521	966
521	977
522	245
522	324
522	492
522	527
522	935
523	874
523	994
523	998
523	999
523	1000
524	270
524	772
524	900
524	910
524	949
525	587
525	610
525	621
525	917
525	982
526	418
526	840
526	865
526	901
526	912
527	151
527	384
527	522
527	849
527	935
528	710
528	968
528	976
528	984
528	990
529	520
529	994
529	998
529	999
529	1000
530	675
530	909
530	971
530	973
530	975
531	41
531	596
531	831
531	868
531	967
532	780
532	956
532	958
532	964
532	981
533	365
533	596
533	598
533	798
533	874
534	438
534	536
534	592
534	863
534	918
535	597
535	686
535	723
535	917
535	982
536	534
536	906
536	944
536	954
536	955
537	414
537	900
537	908
537	910
537	949
538	169
538	782
538	826
538	872
538	894
539	895
539	922
539	954
539	961
539	969
540	847
540	909
540	971
540	973
540	975
541	17
541	59
541	775
541	960
541	970
542	597
542	610
542	884
542	917
542	982
543	222
543	492
543	573
543	849
543	935
544	561
544	597
544	712
544	855
544	888
545	787
545	839
545	853
545	875
545	899
546	810
546	843
546	903
546	926
546	961
547	474
547	778
547	876
547	921
547	936
548	183
548	778
548	787
548	839
548	899
549	23
549	355
549	487
549	582
549	882
550	595
550	807
550	885
550	929
550	952
551	15
551	513
551	674
551	680
551	867
552	664
552	814
552	923
552	983
552	991
553	398
553	453
553	690
[truncated: 5,320 more rows]
