# Supplementary material for: A simple and effective convolutional operator for node classification without features by graph convolutional networks
Source: PLoS One. 2024 Apr 30;19(4):e0301476. doi: 10.1371/journal.pone.0301476 (PMC11060547; doi:10.1371/journal.pone.0301476)
Supplement: S1 Datasets — (ZIP) [file pone.0301476.s001.zip › S1 Datasets/Synthetic_graph_2/community.dat]

1	44
2	45
3	68
4	65
5	33
6	29
7	43
8	23
9	6
10	1
11	29
12	29
13	30
14	7
15	34
16	24
17	63
18	27
19	6
20	20
21	60
22	36
23	11
24	39
25	33
26	37
27	11
28	34
29	8
30	32
31	64
32	39
33	33
34	40
35	7
36	30
37	33
38	23
39	46
40	26
41	38
42	43
43	59
44	42
45	12
46	50
47	32
48	2
49	10
50	27
51	56
52	3
53	42
54	68
55	21
56	39
57	65
58	44
59	28
60	24
61	66
62	1
63	41
64	57
65	37
66	59
67	53
68	68
69	45
70	3
71	34
72	60
73	9
74	44
75	24
76	67
77	55
78	27
79	22
80	31
81	13
82	19
83	47
84	61
85	68
86	47
87	24
88	21
89	62
90	33
91	29
92	38
93	16
94	39
95	29
96	35
97	12
98	61
99	33
100	20
101	60
102	33
103	53
104	19
105	1
106	46
107	32
108	28
109	46
110	51
111	17
112	59
113	20
114	30
115	5
116	44
117	29
118	49
119	55
120	7
121	3
122	52
123	23
124	46
125	54
126	21
127	55
128	57
129	54
130	50
131	13
132	57
133	53
134	56
135	61
136	9
137	49
138	18
139	19
140	2
141	38
142	54
143	65
144	1
145	4
146	6
147	1
148	40
149	63
150	10
151	38
152	20
153	62
154	37
155	57
156	46
157	13
158	32
159	17
160	65
161	42
162	59
163	21
164	63
165	64
166	68
167	5
168	52
169	15
170	25
171	67
172	25
173	25
174	52
175	53
176	49
177	38
178	38
179	42
180	39
181	46
182	68
183	36
184	64
185	61
186	29
187	54
188	55
189	67
190	65
191	2
192	63
193	39
194	10
195	55
196	66
197	27
198	44
199	51
200	26
201	58
202	14
203	59
204	3
205	44
206	68
207	48
208	21
209	20
210	21
211	49
212	36
213	16
214	58
215	2
216	67
217	27
218	22
219	3
220	19
221	58
222	68
223	54
224	54
225	34
226	9
227	17
228	10
229	42
230	61
231	9
232	66
233	32
234	31
235	5
236	63
237	33
238	41
239	68
240	53
241	5
242	24
243	37
244	32
245	54
246	19
247	6
248	40
249	57
250	54
251	19
252	66
253	6
254	50
255	2
256	38
257	29
258	23
259	50
260	18
261	55
262	21
263	61
264	23
265	33
266	48
267	15
268	16
269	42
270	41
271	42
272	32
273	61
274	6
275	57
276	13
277	50
278	13
279	6
280	59
281	12
282	8
283	47
284	57
285	40
286	68
287	68
288	28
289	10
290	62
291	52
292	27
293	30
294	16
295	38
296	39
297	60
298	17
299	53
300	19
301	30
302	49
303	61
304	40
305	11
306	33
307	12
308	46
309	21
310	56
311	14
312	45
313	23
314	26
315	6
316	47
317	23
318	5
319	47
320	57
321	19
322	54
323	20
324	18
325	48
326	15
327	56
328	15
329	8
330	23
331	62
332	68
333	4
334	14
335	13
336	60
337	21
338	54
339	25
340	40
341	35
342	39
343	35
344	33
345	2
346	48
347	26
348	30
349	38
350	38
351	30
352	57
353	32
354	43
355	23
356	30
357	17
358	54
359	39
360	35
361	24
362	52
363	67
364	68
365	20
366	32
367	3
368	30
369	28
370	30
371	32
372	53
373	65
374	51
375	68
376	6
377	34
378	58
379	6
380	10
381	9
382	29
383	17
384	49
385	22
386	36
387	30
388	62
389	17
390	53
391	59
392	61
393	8
394	42
395	37
396	58
397	31
398	59
399	15
400	13
401	60
402	38
403	10
404	64
405	46
406	61
407	41
408	2
409	16
410	35
411	19
412	3
413	53
414	22
415	43
416	1
417	6
418	46
419	14
420	12
421	10
422	8
423	65
424	65
425	8
426	1
427	10
428	61
429	28
430	2
431	29
432	36
433	2
434	46
435	60
436	17
437	42
438	51
439	29
440	11
441	48
442	37
443	19
444	61
445	2
446	46
447	13
448	42
449	21
450	16
451	59
452	67
453	31
454	36
455	34
456	3
457	68
458	39
459	12
460	30
461	15
462	24
463	66
464	53
465	12
466	39
467	42
468	2
469	62
470	32
471	17
472	42
473	4
474	24
475	67
476	33
477	48
478	60
479	48
480	11
481	24
482	37
483	5
484	12
485	51
486	26
487	66
488	4
489	8
490	19
491	33
492	66
493	30
494	16
495	2
496	18
497	23
498	7
499	42
500	33
501	25
502	39
503	19
504	14
505	27
506	4
507	43
508	54
509	21
510	39
511	58
512	27
513	23
514	61
515	18
516	23
517	60
518	65
519	46
520	42
521	1
522	3
523	56
524	67
525	68
526	17
527	32
528	1
529	8
530	54
531	57
532	22
533	64
534	66
535	60
536	31
537	21
538	3
539	44
540	37
541	50
542	16
543	57
544	21
545	8
546	50
547	54
548	36
549	64
550	30
551	20
552	29
553	45
554	7
555	44
556	27
557	41
558	23
559	9
560	14
561	42
562	54
563	39
564	22
565	51
566	8
567	51
568	27
569	11
570	44
571	63
572	41
573	50
574	49
575	9
576	47
577	66
578	10
579	60
580	40
581	53
582	49
583	32
584	42
585	29
586	57
587	37
588	15
589	22
590	55
591	55
592	53
593	40
594	20
595	23
596	42
597	53
598	8
599	10
600	57
601	61
602	21
603	10
604	49
605	11
606	8
607	45
608	30
609	45
610	15
611	7
612	53
613	53
614	68
615	67
616	53
617	21
618	8
619	68
620	33
621	7
622	19
623	58
624	38
625	65
626	63
627	30
628	55
629	64
630	53
631	31
632	54
633	8
634	53
635	31
636	34
637	48
638	13
639	42
640	65
641	44
642	39
643	23
644	9
645	20
646	28
647	59
648	12
649	38
650	9
651	8
652	30
653	29
654	50
655	35
656	57
657	53
658	42
659	29
660	58
661	25
662	67
663	20
664	63
665	53
666	9
667	50
668	8
669	17
670	18
671	1
672	19
673	22
674	46
675	36
676	19
677	66
678	60
679	32
680	58
681	25
682	33
683	19
684	59
685	43
686	6
687	13
688	32
689	37
690	32
691	1
692	16
693	67
694	50
695	48
696	1
697	4
698	41
699	61
700	28
701	9
702	22
703	32
704	33
705	23
706	25
707	59
708	11
709	48
710	24
711	38
712	29
713	35
714	2
715	27
716	2
717	27
718	66
719	30
720	60
721	4
722	24
723	67
724	41
725	27
726	50
727	66
728	60
729	38
730	22
731	27
732	66
733	24
734	4
735	19
736	50
737	15
738	39
739	8
740	54
741	39
742	12
743	16
744	2
745	24
746	59
747	19
748	39
749	51
750	40
751	1
752	17
753	16
754	2
755	51
756	40
757	22
758	66
759	29
760	31
761	41
762	7
763	27
764	49
765	67
766	8
767	65
768	33
769	38
770	2
771	12
772	16
773	1
774	29
775	16
776	66
777	51
778	53
779	19
780	28
781	12
782	41
783	9
784	65
785	65
786	57
787	22
788	29
789	38
790	10
791	49
792	9
793	32
794	42
795	66
796	63
797	66
798	22
799	31
800	33
801	55
802	23
803	53
804	15
805	9
806	1
807	53
808	65
809	2
810	2
811	20
812	22
813	17
814	22
815	49
816	7
817	20
818	22
819	24
820	58
821	24
822	59
823	38
824	51
825	68
826	11
827	49
828	51
829	50
830	12
831	59
832	21
833	61
834	33
835	50
836	38
837	46
838	29
839	19
840	66
841	2
842	55
843	54
844	29
845	10
846	55
847	12
848	30
849	66
850	29
851	42
852	6
853	32
854	46
855	22
856	46
857	66
858	23
859	51
860	19
861	27
862	68
863	30
864	16
865	12
866	59
867	29
868	57
869	60
870	8
871	53
872	42
873	9
874	29
875	8
876	10
877	49
878	54
879	22
880	49
881	33
882	29
883	27
884	57
885	21
886	33
887	38
888	38
889	10
890	66
891	17
892	33
893	22
894	42
895	2
896	1
897	50
898	29
899	61
900	1
901	53
902	22
903	39
904	49
905	38
906	66
907	29
908	27
909	16
910	39
911	39
912	67
913	22
914	50
915	6
916	12
917	20
918	6
919	67
920	9
921	6
922	22
923	21
924	50
925	33
926	53
927	46
928	30
929	54
930	8
931	42
932	38
933	33
934	2
935	20
936	29
937	20
938	38
939	39
940	19
941	27
942	32
943	2
944	2
945	2
946	49
947	22
948	54
949	1
950	49
951	50
952	10
953	54
954	19
955	21
956	8
957	10
958	8
959	53
960	32
961	50
962	39
963	19
964	33
965	30
966	32
967	68
968	2
969	50
970	53
971	8
972	32
973	30
974	39
975	33
976	38
977	39
978	39
979	38
980	32
981	53
982	42
983	19
984	8
985	29
986	8
987	2
988	19
989	8
990	8
991	19
992	53
993	19
994	19
995	8
996	8
997	8
998	8
999	8
1000	8
