# Supplementary material for: A simple and effective convolutional operator for node classification without features by graph convolutional networks
Source: PLoS One. 2024 Apr 30;19(4):e0301476. doi: 10.1371/journal.pone.0301476 (PMC11060547; doi:10.1371/journal.pone.0301476)
Supplement: S1 Datasets — (ZIP) [file pone.0301476.s001.zip › S1 Datasets/Synthetic_graph_2/network.dat]

1	539
1	641
1	952
2	312
2	607
2	609
3	648
3	862
3	967
4	518
4	808
4	824
5	282
5	892
5	975
6	882
6	936
6	985
7	42
7	507
7	685
8	497
8	854
8	858
9	462
9	915
9	918
10	806
10	900
10	949
11	898
11	936
11	985
12	898
12	907
12	985
13	681
13	863
13	973
14	621
14	762
14	816
15	455
15	636
15	888
16	722
16	819
16	821
17	236
17	664
17	796
18	513
18	715
18	731
19	915
19	918
19	921
20	917
20	935
20	937
21	72
21	234
21	869
22	432
22	675
22	958
23	569
23	708
23	826
24	962
24	977
24	978
25	881
25	925
25	964
26	243
26	540
26	689
27	708
27	826
27	829
28	225
28	385
28	636
29	744
29	995
29	999
30	835
30	972
30	980
31	404
31	533
31	629
32	928
32	974
32	977
33	512
33	964
33	975
34	340
34	580
34	593
35	611
35	816
35	920
36	848
36	863
36	965
37	933
37	975
37	995
38	497
38	502
38	802
39	837
39	854
39	927
40	314
40	347
40	486
41	976
41	979
41	991
42	7
42	415
42	685
43	707
43	866
43	989
44	851
44	931
44	982
45	830
45	833
45	916
46	896
46	961
46	969
47	702
47	972
47	980
48	945
48	968
48	987
49	952
49	955
49	957
50	883
50	908
50	941
51	310
51	431
51	523
52	412
52	522
52	704
53	656
53	872
53	982
54	614
54	825
54	967
55	208
55	923
55	955
56	670
56	939
56	974
57	640
57	785
57	808
58	74
58	539
58	570
59	646
59	780
59	977
60	474
60	710
60	819
61	857
61	890
61	906
62	751
62	900
62	949
63	80
63	351
63	761
64	656
64	787
64	884
65	540
65	587
65	689
66	684
66	685
66	746
67	600
67	959
67	970
68	614
68	862
68	967
69	553
69	607
69	889
70	204
70	522
70	987
71	377
71	469
71	636
72	21
72	678
72	917
73	652
73	873
73	920
74	58
74	116
74	570
75	745
75	819
75	821
76	524
76	765
76	919
77	801
77	830
77	846
78	717
78	908
78	941
79	814
79	851
79	893
80	63
80	759
80	799
81	278
81	638
81	991
82	821
82	993
82	994
83	86
83	316
83	576
84	428
84	833
84	899
85	166
85	825
85	967
86	83
86	319
86	576
87	500
87	710
87	821
88	472
88	544
88	955
89	290
89	331
89	469
90	886
90	925
90	964
91	815
91	907
91	985
92	972
92	976
92	979
93	323
93	864
93	909
94	974
94	977
94	978
95	792
95	898
95	985
96	341
96	655
96	713
97	830
97	847
97	916
98	269
98	833
98	899
99	964
99	975
99	984
100	336
100	935
100	937
101	720
101	728
101	869
102	933
102	964
102	975
103	970
103	985
103	992
104	974
104	993
104	994
105	535
105	896
105	949
106	674
106	927
106	997
107	877
107	966
107	980
108	369
108	767
108	780
109	856
109	893
109	927
110	777
110	828
110	840
111	357
111	752
111	813
112	707
112	831
112	866
113	220
113	935
113	937
114	928
114	965
114	973
115	167
115	235
115	318
116	74
116	539
116	641
117	838
117	936
117	985
118	805
118	946
118	950
119	801
119	842
119	846
120	498
120	762
120	816
121	367
121	456
121	522
122	168
122	174
122	291
123	330
123	595
123	858
124	837
124	927
124	958
125	929
125	948
125	953
126	832
126	885
126	955
127	801
127	842
127	846
128	656
128	786
128	884
129	929
129	949
129	953
130	404
130	969
130	994
131	157
131	638
131	687
132	284
132	531
132	690
133	776
133	901
133	992
134	327
134	523
134	609
135	444
135	833
135	899
136	783
136	809
136	920
137	877
137	946
137	950
138	496
138	670
138	733
139	991
139	993
139	994
140	934
140	968
140	987
141	856
141	976
141	979
142	884
142	929
142	953
143	518
143	785
143	883
144	773
144	900
144	949
145	192
145	734
145	832
146	915
146	918
146	921
147	528
147	900
147	949
148	627
148	750
148	756
149	626
149	770
149	796
150	674
150	952
150	957
151	905
151	976
151	979
152	878
152	935
152	937
153	290
153	388
153	469
154	587
154	683
154	689
155	476
155	786
155	868
156	757
156	854
156	856
157	131
157	447
157	687
158	887
158	960
158	980
159	436
159	813
159	891
160	604
160	784
160	808
161	658
161	976
161	982
162	822
162	866
162	911
163	838
163	923
163	955
164	664
164	796
164	999
165	549
165	629
165	986
166	85
166	862
166	967
167	115
167	318
167	483
168	122
168	291
168	362
169	326
169	804
169	884
170	501
170	661
170	706
171	765
171	912
171	919
172	501
172	706
172	831
173	661
173	681
173	706
174	122
174	175
174	362
175	174
175	970
175	992
176	935
176	946
176	950
177	905
177	976
177	979
178	938
178	976
178	979
179	499
179	872
179	982
180	974
180	977
180	978
181	837
181	854
181	927
182	325
182	862
182	967
183	432
183	675
183	961
184	549
184	629
184	909
185	273
185	833
185	899
186	625
186	874
186	936
187	530
187	929
187	948
188	628
188	842
188	846
189	615
189	912
189	919
190	423
190	767
190	784
191	597
191	968
191	987
192	145
192	626
192	796
193	377
193	962
193	977
194	876
194	952
194	957
195	590
195	846
195	945
196	732
196	906
196	980
197	508
197	908
197	941
198	205
198	539
198	907
199	316
199	755
199	859
200	347
200	486
200	526
201	680
201	820
201	939
202	334
202	419
202	560
203	822
203	831
203	866
204	70
204	522
204	944
205	198
205	555
205	641
206	222
206	967
206	991
207	266
207	695
207	882
208	55
208	923
208	955
209	935
209	937
209	944
210	832
210	885
210	955
211	904
211	950
211	965
212	386
212	454
212	556
213	607
213	775
213	909
214	623
214	820
214	933
215	945
215	987
215	999
216	265
216	912
216	919
217	512
217	725
217	861
218	855
218	947
218	980
219	367
219	538
219	931
220	113
220	993
220	994
221	396
221	820
221	992
222	206
222	608
222	967
223	929
223	948
223	1000
224	850
224	929
224	948
225	28
225	377
225	455
226	792
226	920
226	945
227	669
227	752
227	891
228	889
228	952
228	957
229	448
229	872
229	982
230	263
230	833
230	899
231	873
231	915
231	920
232	577
232	805
232	857
233	966
233	972
233	980
234	21
234	760
234	799
235	115
235	241
235	483
236	17
236	664
236	796
237	881
237	892
237	975
238	630
238	698
238	724
239	525
239	862
239	967
240	926
240	981
240	992
241	235
241	483
241	761
242	710
242	745
242	772
243	26
243	395
243	689
244	966
244	972
244	980
245	878
245	948
245	953
246	709
246	993
246	994
247	602
247	915
247	921
248	593
248	750
248	883
249	320
249	868
249	884
250	876
250	878
250	929
251	991
251	993
251	994
252	840
252	857
252	890
253	884
253	915
253	921
254	802
254	961
254	969
255	944
255	987
255	1000
256	769
256	836
256	976
257	850
257	936
257	985
258	516
258	705
258	998
259	951
259	961
259	969
260	515
260	670
260	918
261	801
261	842
261	846
262	885
262	923
262	955
263	230
263	833
263	882
264	330
264	778
264	802
265	216
265	881
265	886
266	207
266	637
266	709
267	326
267	737
267	804
268	864
268	879
268	909
269	98
269	931
269	982
270	724
270	761
270	782
271	851
271	931
271	982
272	960
272	980
272	992
273	185
273	699
273	833
274	837
274	918
274	921
275	543
275	786
275	868
276	335
276	687
276	931
277	951
277	961
277	969
278	81
278	447
278	610
279	915
279	918
279	921
280	776
280	831
280	866
281	865
281	916
281	949
282	5
282	998
282	1000
283	319
283	576
283	906
284	132
284	868
284	884
285	340
285	750
285	756
286	558
286	619
286	982
287	825
287	890
287	967
288	646
288	700
288	780
289	802
289	952
289	957
290	89
290	153
290	331
291	122
291	168
291	362
292	908
292	941
292	984
293	490
293	863
293	973
294	492
294	542
294	909
295	888
295	938
295	997
296	974
296	977
296	978
297	465
297	678
297	869
298	389
298	471
298	891
299	941
299	981
299	992
300	626
300	993
300	994
301	638
301	965
301	973
302	904
302	946
302	950
303	601
303	803
303	899
304	580
304	750
304	756
305	480
305	708
305	826
306	398
306	933
306	975
307	721
307	742
307	847
307	865
308	309
308	837
308	856
308	927
309	308
309	832
309	923
309	955
310	51
310	327
310	523
310	899
311	334
311	504
311	560
311	903
312	2
312	553
312	607
312	609
313	612
313	643
313	705
313	858
314	40
314	486
314	594
314	929
315	915
315	918
315	921
315	986
316	83
316	199
316	319
316	576
317	330
317	595
317	643
317	802
318	115
318	167
318	483
318	778
319	86
319	283
319	316
319	989
320	249
320	600
320	818
320	868
321	914
321	991
321	993
321	994
322	843
322	897
322	948
322	953
323	93
323	917
323	935
323	937
324	496
324	515
324	670
324	972
325	182
325	346
325	477
325	709
326	169
326	267
326	737
326	804
327	134
327	310
327	523
327	822
328	461
328	588
328	804
328	956
329	813
329	995
329	998
329	1000
330	123
330	264
330	317
330	643
331	89
331	290
331	388
331	999
332	825
332	862
332	958
332	967
333	506
333	721
333	734
333	971
334	202
334	311
334	504
334	560
335	276
335	400
335	687
335	880
336	100
336	579
336	728
336	869
337	617
337	885
337	923
337	955
338	677
338	878
338	929
338	953
339	661
339	681
339	706
339	922
340	34
340	285
340	756
340	831
341	96
341	655
341	713
341	812
342	962
342	963
342	977
342	978
343	410
343	655
343	713
343	829
344	834
344	925
344	964
344	975
345	841
345	943
345	968
345	987
346	325
346	479
346	695
346	709
347	40
347	200
347	486
347	913
348	848
348	965
348	973
348	1000
349	789
349	932
349	938
349	979
350	683
350	729
350	932
350	979
351	63
351	928
351	965
351	973
352	600
352	656
352	884
352	951
353	595
353	966
353	972
353	980
354	415
354	507
354	685
354	981
355	497
355	705
355	802
355	808
356	912
356	928
356	965
356	973
357	111
357	526
357	813
357	891
358	740
358	845
358	948
358	953
359	427
359	962
359	974
359	978
360	361
360	410
360	655
360	713
361	360
361	481
361	722
361	819
362	168
362	174
362	291
362	781
363	660
363	723
363	912
363	919
364	488
364	619
364	862
364	967
365	917
365	935
365	937
365	973
366	811
366	966
366	972
366	980
367	121
367	219
367	538
367	872
368	369
368	719
368	928
368	965
369	108
369	368
369	700
369	780
370	926
370	928
370	965
370	973
371	662
371	966
371	972
371	980
372	592
372	959
372	981
372	992
373	625
373	785
373	808
373	996
374	714
374	824
374	828
374	859
375	740
375	825
375	862
375	967
376	809
376	915
376	918
376	921
377	71
377	193
377	225
377	636
378	482
378	660
378	680
378	820
379	852
379	915
379	918
379	921
380	876
380	889
380	952
380	957
381	559
381	805
381	873
381	976
382	788
382	838
382	936
382	985
383	669
383	752
383	813
383	891
384	840
384	904
384	946
384	950
385	28
385	757
385	902
385	922
386	212
386	454
386	548
386	675
387	848
387	965
387	973
387	993
388	153
388	331
388	469
388	955
389	298
389	752
389	891
389	964
390	786
390	970
390	981
390	992
391	707
391	746
391	831
391	999
392	406
392	699
392	762
392	899
393	872
393	998
393	999
393	1000
394	499
394	894
394	931
394	982
395	243
395	442
395	482
395	599
396	221
396	575
396	660
396	820
397	631
397	720
397	760
397	799
398	306
398	451
398	822
398	831
399	610
399	697
399	737
399	804
400	335
400	638
400	687
400	978
401	435
401	649
401	720
401	869
402	568
402	932
402	976
402	979
403	769
403	876
403	952
403	957
404	31
404	130
404	533
404	629
405	674
405	854
405	927
405	954
406	392
406	699
406	833
406	899
407	506
407	572
407	724
407	782
408	744
408	943
408	959
408	987
409	653
409	743
409	864
409	909
410	343
410	360
410	654
410	713
411	987
411	991
411	993
411	994
412	52
412	456
412	538
412	939
413	524
413	613
413	981
413	992
414	880
414	913
414	922
414	947
415	42
415	354
415	507
415	685
416	852
416	896
416	900
416	949
417	915
417	918
417	921
417	933
418	442
418	854
418	856
418	927
419	202
419	504
419	560
419	636
420	781
420	847
420	865
420	997
421	842
421	889
421	952
421	957
422	815
422	998
422	999
422	1000
423	190
423	767
423	784
423	785
424	625
424	640
424	767
424	957
425	995
425	998
425	999
425	1000
426	773
426	896
426	925
426	949
427	359
427	889
427	952
427	957
428	84
428	699
428	899
428	937
429	615
429	646
429	700
429	780
430	895
430	943
430	987
430	989
431	51
431	867
431	882
431	985
432	22
432	183
432	548
432	675
433	480
433	934
433	944
433	987
434	793
434	854
434	856
434	927
435	401
435	579
435	869
435	885
436	159
436	438
436	669
436	891
437	561
437	851
437	931
437	982
438	436
438	749
438	828
438	859
439	585
439	759
439	867
439	985
440	605
440	708
440	826
440	914
441	477
441	637
441	695
441	822
442	395
442	418
442	482
442	540
443	698
443	991
443	993
443	994
444	135
444	514
444	873
444	899
445	915
445	934
445	944
445	987
446	538
446	837
446	856
446	927
447	157
447	278
447	638
447	687
448	229
448	852
448	894
448	982
449	832
449	923
449	940
449	955
450	753
450	772
450	864
450	909
451	398
451	647
451	684
451	866
452	615
452	912
452	919
452	954
453	635
453	760
453	799
453	992
454	212
454	386
454	548
454	675
455	15
455	225
455	636
455	879
456	121
456	412
456	538
456	924
457	525
457	562
457	825
457	967
458	973
458	974
458	977
458	978
459	771
459	847
459	865
459	916
460	719
460	749
460	965
460	973
461	328
461	540
461	610
461	804
462	9
462	733
462	745
462	821
463	758
463	849
463	857
463	937
464	665
464	926
464	974
464	992
465	297
465	830
465	847
465	916
466	919
466	962
466	977
466	978
467	520
467	894
467	931
467	982
468	841
468	943
468	968
468	987
469	71
469	89
469	153
469	388
470	960
470	966
470	972
470	980
471	298
471	752
471	813
471	891
471	971
472	88
472	794
472	872
472	931
472	982
473	488
473	697
473	721
473	734
473	826
474	60
474	733
474	785
474	819
474	821
475	662
475	723
475	877
475	912
475	919
476	155
476	704
476	933
476	964
476	975
477	325
477	441
477	637
477	709
477	779
478	517
478	678
478	720
478	728
478	901
479	346
479	637
479	695
479	709
479	752
480	305
480	433
480	605
480	708
480	826
481	361
481	733
481	745
481	821
481	853
482	378
482	395
482	442
482	540
482	587
483	167
483	235
483	241
483	318
483	734
484	771
484	821
484	847
484	865
484	916
485	565
485	792
485	824
485	828
485	859
486	40
486	200
486	314
486	347
486	487
487	486
487	718
487	849
487	857
487	906
488	364
488	473
488	697
488	721
488	734
489	780
489	995
489	998
489	999
489	1000
490	293
490	988
490	991
490	993
490	994
491	801
491	881
491	933
491	964
491	975
492	294
492	795
492	840
492	857
492	906
493	863
493	928
493	965
493	973
493	990
494	743
494	753
494	772
494	897
494	909
495	581
495	809
495	945
495	968
495	987
496	138
496	324
496	515
496	670
496	911
497	8
497	38
497	355
497	858
497	908
498	120
498	611
498	621
498	762
498	816
499	179
499	394
499	894
499	942
499	982
500	87
500	886
500	925
500	964
500	975
501	170
501	172
501	661
501	681
501	706
502	38
502	939
502	974
502	977
502	978
503	870
503	988
503	991
503	993
503	994
504	311
504	334
504	419
504	560
504	808
505	858
505	861
505	883
505	908
505	941
506	333
506	407
506	697
506	721
506	734
507	7
507	354
507	415
507	685
507	982
508	197
508	843
508	878
508	948
508	953
509	552
509	832
509	885
509	923
509	955
510	962
510	974
510	977
510	978
510	996
511	623
511	660
511	680
511	820
511	936
512	33
512	217
512	883
512	908
512	941
513	18
513	516
513	558
513	705
513	802
514	444
514	536
514	601
514	833
514	899
515	260
515	324
515	496
515	670
515	987
516	258
516	513
516	558
516	747
516	858
517	478
517	551
517	579
517	728
517	869
518	4
518	143
518	785
518	808
518	916
519	549
519	837
519	854
519	856
519	927
520	467
520	584
520	797
520	931
520	982
521	736
521	751
521	896
521	900
521	949
522	52
522	70
522	121
522	204
522	620
523	51
523	134
523	310
523	327
523	993
524	76
524	413
524	693
524	723
524	912
525	239
525	457
525	574
525	619
525	967
526	200
526	357
526	669
526	813
526	891
527	847
527	960
527	966
527	972
527	980
528	147
528	751
528	806
528	896
528	949
529	592
529	995
529	998
529	999
529	1000
530	187
530	843
530	878
530	948
530	953
531	132
531	586
531	868
531	884
531	995
532	533
532	757
532	893
532	913
532	922
533	31
533	404
533	532
533	549
533	629
534	677
534	776
534	857
534	869
534	890
535	105
535	579
535	720
535	728
535	869
536	514
536	631
536	635
536	760
536	799
537	602
537	790
537	832
537	885
537	955
538	219
538	367
538	412
538	446
538	456
539	1
539	58
539	116
539	198
539	555
540	26
540	65
540	442
540	461
540	482
541	914
541	921
541	951
541	961
541	969
542	294
542	772
542	864
542	909
542	995
543	275
543	786
543	868
543	884
543	905
544	88
544	748
544	885
544	923
544	955
545	546
545	995
545	998
545	999
545	1000
546	545
546	914
546	951
546	961
546	969
547	878
547	929
547	948
547	952
547	953
548	386
548	432
548	454
548	638
548	675
549	165
549	184
549	519
549	533
549	629
550	863
550	928
550	965
550	973
550	986
551	517
551	811
551	917
551	935
551	937
552	509
552	788
552	850
552	882
552	985
553	69
553	312
553	607
553	609
553	956
554	611
554	621
554	762
554	816
554	856
555	205
555	539
555	570
555	641
555	716
556	212
[truncated: 5,170 more rows]
