# Supplementary material for: A simple and effective convolutional operator for node classification without features by graph convolutional networks
Source: PLoS One. 2024 Apr 30;19(4):e0301476. doi: 10.1371/journal.pone.0301476 (PMC11060547; doi:10.1371/journal.pone.0301476)
Supplement: S1 Datasets — (ZIP) [file pone.0301476.s001.zip › S1 Datasets/Synthetic_graph_3/community.dat]

1	22
2	7
3	10
4	47
5	43
6	16
7	44
8	43
9	13
10	60
11	18
12	54
13	44
14	24
15	38
16	52
17	40
18	56
19	57
20	9
21	14
22	8
23	51
24	34
25	26
26	57
27	10
28	41
29	42
30	18
31	49
32	35
33	59
34	26
35	59
36	7
37	41
38	38
39	1
40	59
41	50
42	50
43	56
44	14
45	40
46	18
47	24
48	57
49	47
50	36
51	60
52	5
53	31
54	17
55	52
56	36
57	38
58	41
59	29
60	11
61	11
62	46
63	20
64	19
65	40
66	34
67	22
68	3
69	57
70	23
71	7
72	22
73	23
74	28
75	21
76	32
77	10
78	34
79	49
80	37
81	3
82	3
83	24
84	49
85	2
86	2
87	32
88	17
89	31
90	3
91	2
92	13
93	14
94	50
95	34
96	34
97	24
98	46
99	4
100	47
101	38
102	43
103	15
104	52
105	50
106	49
107	47
108	60
109	40
110	15
111	40
112	56
113	50
114	46
115	15
116	19
117	12
118	50
119	52
120	46
121	22
122	15
123	28
124	52
125	55
126	25
127	11
128	19
129	31
130	34
131	54
132	46
133	47
134	22
135	37
136	39
137	50
138	27
139	52
140	2
141	1
142	33
143	37
144	7
145	41
146	42
147	45
148	59
149	22
150	10
151	44
152	33
153	8
154	13
155	35
156	60
157	60
158	45
159	4
160	14
161	20
162	50
163	42
164	23
165	29
166	52
167	44
168	33
169	13
170	11
171	2
172	2
173	38
174	22
175	42
176	16
177	21
178	27
179	18
180	25
181	51
182	53
183	20
184	48
185	35
186	25
187	21
188	53
189	54
190	1
191	26
192	48
193	10
194	59
195	4
196	5
197	32
198	2
199	56
200	47
201	35
202	7
203	29
204	37
205	22
206	42
207	10
208	37
209	50
210	54
211	36
212	43
213	60
214	3
215	10
216	45
217	43
218	4
219	28
220	59
221	52
222	16
223	34
224	24
225	2
226	19
227	19
228	52
229	22
230	38
231	50
232	40
233	14
234	14
235	59
236	48
237	11
238	16
239	46
240	4
241	59
242	33
243	1
244	34
245	23
246	5
247	47
248	34
249	31
250	7
251	48
252	38
253	60
254	9
255	43
256	57
257	26
258	46
259	59
260	56
261	59
262	49
263	39
264	28
265	26
266	30
267	1
268	6
269	38
270	35
271	8
272	17
273	1
274	43
275	57
276	18
277	19
278	21
279	42
280	3
281	12
282	28
283	54
284	11
285	55
286	41
287	37
288	20
289	59
290	28
291	59
292	54
293	4
294	60
295	29
296	50
297	21
298	32
299	5
300	14
301	23
302	33
303	47
304	57
305	10
306	9
307	52
308	47
309	19
310	4
311	50
312	49
313	26
314	13
315	45
316	17
317	52
318	9
319	47
320	45
321	22
322	34
323	17
324	35
325	21
326	27
327	54
328	21
329	31
330	40
331	54
332	41
333	2
334	40
335	24
336	48
337	21
338	52
339	25
340	22
341	49
342	7
343	30
344	9
345	2
346	4
347	46
348	52
349	27
350	36
351	20
352	27
353	18
354	20
355	1
356	25
357	22
358	10
359	60
360	43
361	9
362	1
363	7
364	59
365	31
366	21
367	28
368	1
369	45
370	5
371	50
372	52
373	39
374	7
375	5
376	35
377	34
378	36
379	43
380	23
381	58
382	33
383	6
384	12
385	59
386	16
387	23
388	31
389	24
390	49
391	60
392	21
393	34
394	15
395	39
396	20
397	36
398	11
399	7
400	54
401	40
402	35
403	43
404	32
405	5
406	10
407	28
408	40
409	15
410	45
411	22
412	30
413	38
414	5
415	15
416	24
417	57
418	19
419	24
420	47
421	18
422	25
423	18
424	22
425	49
426	3
427	30
428	54
429	50
430	38
431	26
432	2
433	51
434	57
435	51
436	39
437	14
438	3
439	23
440	32
441	53
442	18
443	38
444	18
445	7
446	38
447	17
448	39
449	27
450	55
451	5
452	44
453	5
454	13
455	27
456	28
457	22
458	9
459	52
460	21
461	18
462	50
463	38
464	15
465	19
466	54
467	38
468	27
469	57
470	59
471	4
472	18
473	54
474	55
475	15
476	59
477	52
478	37
479	6
480	19
481	21
482	22
483	34
484	10
485	48
486	35
487	22
488	26
489	54
490	47
491	21
492	21
493	59
494	23
495	33
496	12
497	44
498	5
499	19
500	40
501	35
502	55
503	21
504	16
505	33
506	55
507	44
508	15
509	14
510	19
511	49
512	19
513	19
514	38
515	52
516	52
517	32
518	19
519	9
520	24
521	18
522	58
523	4
524	2
525	26
526	54
527	26
528	41
529	19
530	35
531	31
532	27
533	29
534	47
535	56
536	56
537	17
538	43
539	19
540	12
541	21
542	9
543	46
544	59
545	5
546	19
547	27
548	58
549	49
550	37
551	23
552	50
553	26
554	24
555	24
556	19
557	9
558	50
559	6
560	46
561	21
562	43
563	34
564	59
565	52
566	46
567	27
568	30
569	27
570	34
571	18
572	21
573	26
574	3
575	29
576	38
577	57
578	49
579	11
580	38
581	18
582	9
583	32
584	7
585	41
586	53
587	2
588	6
589	30
590	47
591	22
592	58
593	10
594	21
595	43
596	52
597	52
598	50
599	1
600	39
601	32
602	5
603	21
604	55
605	31
606	19
607	12
608	21
609	37
610	20
611	50
612	51
613	53
614	38
615	34
616	17
617	40
618	49
619	2
620	55
621	58
622	9
623	54
624	27
625	46
626	38
627	22
628	50
629	45
630	5
631	1
632	8
633	4
634	25
635	37
636	58
637	38
638	49
639	24
640	59
641	57
642	10
643	2
644	25
645	51
646	33
647	18
648	32
649	23
650	20
651	57
652	60
653	1
654	45
655	18
656	4
657	46
658	43
659	3
660	21
661	22
662	34
663	19
664	10
665	56
666	17
667	50
668	21
669	35
670	34
671	8
672	16
673	32
674	57
675	15
676	9
677	31
678	10
679	27
680	59
681	30
682	48
683	15
684	54
685	34
686	23
687	59
688	31
689	45
690	22
691	39
692	28
693	6
694	18
695	57
696	9
697	53
698	5
699	15
700	51
701	25
702	32
703	47
704	41
705	52
706	5
707	3
708	45
709	14
710	56
711	18
712	28
713	47
714	8
715	57
716	59
717	44
718	18
719	59
720	2
721	10
722	21
723	22
724	43
725	45
726	47
727	56
728	17
729	43
730	24
731	3
732	12
733	7
734	25
735	39
736	19
737	20
738	54
739	3
740	1
741	49
742	5
743	35
744	41
745	57
746	37
747	26
748	17
749	28
750	47
751	54
752	15
753	3
754	33
755	12
756	2
757	44
758	25
759	26
760	58
761	48
762	45
763	2
764	33
765	31
766	12
767	8
768	43
769	28
770	18
771	49
772	13
773	12
774	20
775	1
776	9
777	57
778	24
779	28
780	47
781	44
782	14
783	44
784	46
785	43
786	9
787	10
788	52
789	41
790	41
791	25
792	23
793	1
794	57
795	52
796	49
797	53
798	43
799	14
800	59
801	1
802	9
803	14
804	60
805	57
806	48
807	35
808	19
809	45
810	34
811	41
812	18
813	45
814	60
815	54
816	51
817	9
818	56
819	28
820	5
821	44
822	27
823	10
824	38
825	20
826	52
827	44
828	25
829	23
830	28
831	5
832	7
833	21
834	59
835	44
836	38
837	17
838	12
839	10
840	58
841	46
842	24
843	45
844	23
845	59
846	2
847	54
848	53
849	24
850	60
851	24
852	21
853	52
854	51
855	1
856	1
857	33
858	47
859	54
860	47
861	38
862	41
863	19
864	52
865	25
866	33
867	28
868	39
869	22
870	40
871	5
872	39
873	20
874	60
875	28
876	59
877	2
878	26
879	15
880	18
881	54
882	26
883	10
884	40
885	20
886	18
887	24
888	54
889	47
890	19
891	28
892	21
893	40
894	43
895	56
896	9
897	28
898	54
899	50
900	9
901	44
902	52
903	34
904	18
905	40
906	34
907	41
908	38
909	4
910	38
911	47
912	40
913	47
914	14
915	7
916	5
917	14
918	47
919	40
920	54
921	49
922	41
923	10
924	10
925	25
926	9
927	3
928	59
929	9
930	54
931	15
932	44
933	43
934	50
935	21
936	23
937	52
938	22
939	18
940	34
941	22
942	47
943	57
944	38
945	24
946	41
947	52
948	49
949	19
950	45
951	49
952	10
953	34
954	49
955	2
956	52
957	47
958	57
959	9
960	9
961	50
962	19
963	19
964	43
965	43
966	10
967	22
968	22
969	54
970	38
971	19
972	2
973	47
974	9
975	22
976	49
977	34
978	10
979	34
980	49
981	47
982	18
983	43
984	47
985	59
986	59
987	54
988	22
989	38
990	34
991	21
992	52
993	22
994	19
995	19
996	21
997	54
998	54
999	22
1000	38
