# Supplementary material for: A simple and effective convolutional operator for node classification without features by graph convolutional networks
Source: PLoS One. 2024 Apr 30;19(4):e0301476. doi: 10.1371/journal.pone.0301476 (PMC11060547; doi:10.1371/journal.pone.0301476)
Supplement: S1 Datasets — (ZIP) [file pone.0301476.s001.zip › S1 Datasets/Synthetic_graph_3/network.dat]

1	297
1	988
1	993
2	584
2	861
2	915
3	966
3	978
3	999
4	721
4	973
4	981
5	965
5	969
5	983
6	386
6	672
6	818
7	821
7	901
7	959
8	965
8	983
8	992
9	154
9	772
9	998
10	359
10	690
10	850
11	759
11	904
11	982
12	340
12	987
12	997
13	752
13	757
13	932
14	851
14	945
14	983
15	889
15	989
15	1000
16	937
16	956
16	992
17	905
17	919
17	941
18	260
18	818
18	895
19	745
19	777
19	992
20	711
20	959
20	960
21	674
21	803
21	917
22	385
22	671
22	767
23	816
23	854
23	936
24	977
24	979
24	997
25	527
25	878
25	882
26	794
26	958
26	992
27	883
27	923
27	978
28	876
28	922
28	946
29	146
29	163
29	387
30	812
30	848
30	886
31	966
31	976
31	980
32	324
32	530
32	863
33	704
33	800
33	985
34	525
34	747
34	981
35	312
35	985
35	986
36	832
36	915
36	984
37	419
37	862
37	946
38	967
38	989
38	1000
39	740
39	855
39	989
40	640
40	986
40	994
41	162
41	934
41	961
42	558
42	628
42	781
43	535
43	536
43	895
44	782
44	914
44	917
45	651
45	905
45	912
46	812
46	903
46	904
47	249
47	842
47	849
48	805
48	943
48	958
49	96
49	981
49	984
50	350
50	397
50	848
51	814
51	850
51	902
52	414
52	470
52	871
53	677
53	688
53	951
54	555
54	748
54	837
55	744
55	826
55	853
56	378
56	397
56	919
57	663
57	989
57	1000
58	907
58	946
58	999
59	165
59	295
59	575
60	127
60	284
60	971
61	385
61	398
61	458
62	347
62	625
62	841
63	636
63	825
63	873
64	236
64	963
64	994
65	884
65	919
65	988
66	901
66	977
66	990
67	529
67	988
67	993
68	707
68	731
68	927
69	434
69	906
69	943
70	792
70	936
70	945
71	144
71	915
71	931
72	924
72	988
72	993
73	649
73	920
73	936
74	819
74	897
74	995
75	657
75	991
75	996
76	517
76	601
76	916
77	870
77	966
77	978
78	317
78	977
78	990
79	80
79	976
79	980
80	79
80	635
80	746
81	445
81	659
81	927
82	753
82	880
82	927
83	117
83	849
83	887
84	919
84	976
84	980
85	334
85	955
85	972
86	877
86	955
86	972
87	583
87	673
87	892
88	537
88	837
88	909
89	688
89	765
89	857
90	574
90	731
90	927
91	821
91	955
91	972
92	314
92	772
92	968
93	653
93	914
93	917
94	899
94	961
94	972
95	924
95	977
95	990
96	49
96	977
96	990
97	677
97	849
97	945
98	543
98	601
98	841
99	633
99	909
99	928
100	942
100	981
100	992
101	544
101	989
101	1000
102	446
102	964
102	983
103	409
103	699
103	931
104	645
104	902
104	992
105	429
105	899
105	961
106	887
106	976
106	980
107	918
107	981
107	984
108	391
108	874
108	977
109	815
109	905
109	912
110	316
110	606
110	931
111	857
111	893
111	912
112	259
112	665
112	895
113	558
113	934
113	961
114	566
114	657
114	841
115	879
115	931
115	996
116	986
116	994
116	995
117	83
117	496
117	773
118	552
118	934
118	961
119	826
119	937
119	980
120	543
120	784
120	972
121	378
121	993
121	999
122	879
122	930
122	931
123	712
123	778
123	830
124	912
124	937
124	992
125	502
125	620
125	795
126	828
126	885
126	925
127	60
127	579
127	964
128	765
128	962
128	994
129	242
129	365
129	765
130	484
130	979
130	990
131	969
131	997
131	998
132	566
132	657
132	869
133	967
133	973
133	984
134	937
134	993
134	999
135	550
135	609
135	931
136	735
136	845
136	868
137	311
137	561
137	934
138	567
138	679
138	877
139	937
139	947
139	992
140	426
140	955
140	972
141	775
141	855
141	870
142	764
142	866
142	933
143	550
143	635
143	837
144	71
144	733
144	832
145	825
145	907
145	946
146	29
146	206
146	810
147	386
147	843
147	950
148	834
148	928
148	993
149	819
149	988
149	999
150	892
150	952
150	978
151	377
151	901
151	932
152	764
152	857
152	866
153	714
153	767
153	869
154	9
154	772
154	968
155	486
155	501
155	669
156	804
156	814
156	986
157	652
157	804
157	874
158	843
158	943
158	950
159	218
159	476
159	909
160	914
160	917
160	985
161	362
161	873
161	885
162	41
162	934
162	961
163	29
163	279
163	1000
164	844
164	896
164	936
165	59
165	575
165	911
166	596
166	904
166	956
167	901
167	932
167	986
168	382
168	754
168	881
169	454
169	533
169	772
170	223
170	284
170	579
171	763
171	954
171	972
172	744
172	877
172	972
173	855
173	989
173	1000
174	975
174	984
174	999
175	206
175	279
175	984
176	222
176	386
176	814
177	935
177	991
177	996
178	547
178	710
178	822
179	456
179	880
179	982
180	753
180	791
180	925
181	541
181	816
181	854
182	797
182	848
182	932
183	825
183	873
183	885
184	761
184	806
184	970
185	486
185	669
185	779
186	634
186	828
186	925
187	939
187	991
187	996
188	797
188	848
188	982
189	852
189	997
189	998
190	243
190	775
190	912
191	553
191	747
191	787
192	761
192	806
192	823
193	433
193	966
193	978
194	582
194	687
194	986
195	346
195	909
195	915
196	871
196	905
196	916
197	517
197	673
197	863
198	763
198	957
198	972
199	535
199	818
199	960
200	767
200	957
200	981
201	402
201	807
201	814
202	445
202	824
202	915
203	533
203	575
203	962
204	609
204	746
204	894
205	416
205	975
205	999
206	146
206	175
206	478
207	966
207	967
207	978
208	409
208	609
208	635
209	934
209	951
209	961
210	969
210	997
210	998
211	350
211	378
211	397
212	964
212	974
212	983
213	804
213	874
213	932
214	707
214	854
214	927
215	843
215	924
215	952
216	762
216	950
216	955
217	443
217	965
217	983
218	159
218	868
218	909
219	867
219	875
219	928
220	985
220	986
220	995
221	266
221	864
221	992
222	176
222	672
222	901
223	170
223	979
223	990
224	520
224	945
224	974
225	649
225	877
225	972
226	926
226	962
226	995
227	905
227	994
227	995
228	665
228	937
228	992
229	797
229	975
229	999
230	985
230	989
230	1000
231	641
231	667
231	899
232	893
232	903
232	919
233	300
233	900
233	917
234	914
234	917
234	985
235	964
235	985
235	986
236	64
236	682
236	761
237	398
237	579
237	978
238	275
238	504
238	672
239	560
239	841
239	891
240	656
240	909
240	985
241	627
241	876
241	985
242	129
242	764
242	857
243	190
243	856
243	969
244	256
244	979
244	990
245	559
245	844
245	936
246	613
246	831
246	916
247	955
247	973
247	981
248	898
248	979
248	990
249	47
249	677
249	688
250	374
250	738
250	915
251	761
251	806
251	954
252	778
252	944
252	1000
253	814
253	850
253	874
254	835
254	929
254	960
255	803
255	964
255	983
256	244
256	943
256	958
257	265
257	803
257	882
258	417
258	841
258	842
259	112
259	985
259	986
260	18
260	895
260	928
261	930
261	985
261	986
262	953
262	976
262	980
263	691
263	735
263	872
264	779
264	897
264	999
265	257
265	553
265	878
266	221
266	568
266	681
267	740
267	801
267	950
268	479
268	693
268	934
269	329
269	944
269	1000
270	376
270	713
270	807
271	671
271	767
271	916
272	728
272	748
272	993
273	362
273	727
273	855
274	933
274	966
274	983
275	238
275	577
275	958
276	886
276	893
276	982
277	962
277	994
277	995
278	935
278	969
278	996
279	163
279	175
279	499
280	753
280	801
280	927
281	607
281	755
281	838
282	875
282	891
282	973
283	631
283	969
283	998
284	60
284	170
284	811
285	474
285	502
285	981
286	907
286	922
286	946
287	478
287	746
287	935
288	873
288	885
288	963
289	928
289	985
289	986
290	525
290	819
290	891
291	307
291	470
291	986
292	987
292	997
292	998
293	346
293	633
293	909
294	804
294	854
294	874
295	59
295	474
295	533
296	371
296	899
296	961
297	1
297	460
297	996
298	404
298	517
298	710
299	323
299	370
299	742
300	233
300	888
300	914
301	656
301	829
301	936
302	754
302	866
302	958
303	652
303	942
303	973
304	577
304	777
304	958
305	789
305	924
305	978
305	999
306	808
306	900
306	959
306	974
307	291
307	937
307	947
307	992
308	886
308	913
308	973
308	984
309	353
309	906
309	971
309	995
310	336
310	523
310	656
310	909
311	137
311	792
311	961
311	980
312	35
312	954
312	976
312	980
313	527
313	759
313	878
313	958
314	92
314	454
314	772
314	930
315	809
315	843
315	887
315	950
316	110
316	666
316	728
316	837
317	78
317	788
317	956
317	990
318	757
318	929
318	959
318	974
319	918
319	957
319	971
319	973
320	762
320	809
320	842
320	950
321	972
321	988
321	993
321	999
322	976
322	977
322	979
322	990
323	299
323	616
323	748
323	837
324	32
324	501
324	530
324	953
325	892
325	968
325	991
325	996
326	468
326	503
326	567
326	679
327	987
327	994
327	997
327	998
328	541
328	697
328	892
328	996
329	269
329	512
329	522
329	531
330	707
330	893
330	912
330	919
331	831
331	969
331	987
331	997
332	739
332	907
332	922
332	946
333	877
333	955
333	972
333	999
334	85
334	893
334	919
334	953
335	851
335	887
335	910
335	945
336	310
336	682
336	806
336	811
337	561
337	852
337	935
337	987
338	650
338	786
338	937
338	992
339	675
339	734
339	865
339	925
340	12
340	988
340	993
340	999
341	924
341	954
341	976
341	980
342	584
342	623
342	832
342	915
343	412
343	427
343	589
343	912
344	624
344	896
344	929
344	960
345	587
345	955
345	972
345	978
346	195
346	293
346	662
346	909
347	62
347	625
347	784
347	992
348	376
348	905
348	947
348	992
349	352
349	449
349	822
349	944
350	50
350	211
350	378
350	996
351	650
351	774
351	873
351	973
352	349
352	532
352	679
352	977
353	309
353	904
353	939
353	982
354	610
354	825
354	885
354	913
355	775
355	801
355	856
355	985
356	644
356	758
356	925
356	978
357	495
357	988
357	993
357	999
358	365
358	952
358	966
358	978
359	10
359	814
359	850
359	901
360	479
360	964
360	965
360	983
361	786
361	851
361	960
361	974
362	161
362	273
362	637
362	653
363	543
363	733
363	868
363	915
364	719
364	985
364	986
364	999
365	129
365	358
365	605
365	765
366	892
366	970
366	991
366	996
367	420
367	819
367	883
367	891
368	538
368	631
368	793
368	855
369	725
369	813
369	950
369	953
370	299
370	630
370	916
370	917
371	296
371	791
371	899
371	961
372	620
372	795
372	864
372	909
373	395
373	868
373	872
373	949
374	250
374	832
374	915
374	981
375	405
375	498
375	618
375	888
376	270
376	348
376	486
376	807
377	151
377	977
377	979
377	990
378	56
378	121
378	211
378	350
379	911
379	964
379	965
379	983
380	551
380	720
380	792
380	936
381	592
381	760
381	840
381	970
382	168
382	754
382	866
382	940
383	559
383	588
383	693
383	932
384	663
384	732
384	755
384	773
385	22
385	61
385	928
385	985
386	6
386	147
386	176
386	672
387	29
387	792
387	829
387	936
388	531
388	533
388	677
388	765
389	730
389	887
389	934
389	945
390	400
390	954
390	976
390	980
391	108
391	850
391	874
391	999
392	491
392	978
392	991
392	996
393	897
393	977
393	979
393	990
394	683
394	879
394	931
394	995
395	373
395	868
395	872
395	966
396	595
396	737
396	873
396	885
397	50
397	56
397	211
397	672
398	61
398	237
398	579
398	691
399	733
399	832
399	863
399	915
400	390
400	987
400	997
400	998
401	807
401	810
401	905
401	912
402	201
402	501
402	721
402	743
403	946
403	964
403	965
403	983
404	298
404	440
404	702
404	838
405	375
405	831
405	916
405	977
406	952
406	966
406	967
406	978
407	749
407	769
407	830
407	952
408	635
408	893
408	905
408	919
409	103
409	208
409	879
409	931
410	654
410	809
410	943
410	950
411	679
411	988
411	993
411	999
412	343
412	589
412	681
412	990
413	887
413	970
413	989
413	1000
414	52
414	698
414	797
414	916
415	752
415	879
415	931
415	937
416	205
416	842
416	887
416	945
417	258
417	806
417	943
417	958
418	889
418	962
418	994
418	995
419	37
419	730
419	842
419	849
420	367
420	918
420	973
420	984
421	694
421	939
421	982
421	984
422	625
422	758
422	791
422	925
423	904
423	939
423	945
423	982
424	773
424	988
424	993
424	999
425	742
425	954
425	976
425	980
426	140
426	659
426	753
426	927
427	343
427	589
427	681
427	822
428	672
428	987
428	997
428	998
429	105
429	899
429	944
429	961
430	703
430	970
430	989
430	1000
431	499
431	878
431	882
431	896
432	877
432	955
432	972
432	994
433	193
433	700
433	816
433	854
434	69
434	943
434	958
434	984
435	700
435	816
435	854
435	921
436	600
436	868
436	872
436	952
437	439
437	799
437	914
437	917
438	739
438	753
438	900
438	927
439	437
439	649
439	844
439	936
440	404
440	648
440	673
440	969
441	697
441	797
441	848
441	997
442	717
442	886
442	904
442	982
443	217
443	872
443	970
443	1000
444	514
444	904
444	939
444	982
445	81
445	202
445	915
445	985
446	102
446	970
446	989
446	1000
447	728
447	837
447	859
447	991
448	584
448	691
448	868
448	872
449	349
449	569
449	624
449	822
450	474
450	502
450	604
450	979
451	532
451	602
451	698
451	871
452	510
452	781
452	932
452	987
453	630
453	742
453	871
453	1000
454	169
454	314
454	772
454	913
455	547
455	624
455	679
455	807
456	179
456	659
456	830
456	891
457	964
457	988
457	993
457	999
458	61
458	929
458	959
458	974
459	758
459	947
459	956
459	992
460	297
460	828
460	892
460	991
461	770
461	939
461	958
461	982
462	611
462	667
462	934
462	947
463	910
463	948
463	970
463	1000
464	508
464	683
464	805
464	879
465	589
465	949
465	965
465	995
466	608
466	938
466	987
466	998
467	809
467	970
467	989
467	1000
468	326
468	569
468	579
468	822
469	777
469	894
469	943
469	958
470	52
470	291
470	564
470	985
471	523
471	633
471	909
471	940
472	812
472	837
472	904
472	939
473	940
473	987
473	997
473	998
474	285
474	295
474	450
474	604
475	675
475	699
475	931
475	976
476	159
476	876
476	985
476	986
477	745
477	902
477	942
477	947
477	992
478	206
478	287
478	586
478	609
478	746
479	268
479	360
479	588
479	693
479	757
480	723
480	963
480	971
480	994
480	995
481	655
481	806
481	892
481	935
481	991
482	520
482	988
482	993
482	995
482	999
483	953
483	962
483	977
483	979
483	990
484	130
484	822
484	952
484	966
484	978
485	682
485	761
485	806
485	827
485	918
486	155
486	185
486	376
486	743
486	954
487	735
487	975
487	988
487	993
487	999
488	525
488	747
488	869
488	878
488	882
489	495
489	796
489	987
489	997
489	998
490	872
490	911
490	942
490	981
490	984
491	392
491	927
491	935
491	991
491	996
492	660
492	880
492	935
492	991
492	996
493	544
493	794
493	907
493	928
493	985
494	626
494	686
494	829
494	844
494	936
495	357
495	489
495	646
495	764
495	857
496	117
496	540
496	766
496	838
496	849
497	498
497	590
497	781
497	827
497	932
498	375
498	497
498	698
498	916
498	927
499	279
499	431
499	962
499	971
499	994
500	905
500	912
500	919
500	924
500	965
501	155
501	324
501	402
501	807
501	923
502	125
502	285
502	450
502	506
502	620
503	326
503	852
503	892
503	991
503	996
504	238
504	672
504	892
504	914
504	922
505	764
505	857
505	866
505	942
505	979
506	502
506	604
506	620
506	764
506	862
507	821
507	827
507	901
507	932
507	981
508	464
508	646
508	675
508	931
508	966
509	704
509	799
509	803
509	914
509	917
510	452
510	949
510	963
510	971
510	995
511	522
511	954
511	976
511	980
511	997
512	329
512	962
512	963
512	994
512	995
513	963
513	971
513	994
513	995
513	998
514	444
514	944
514	970
514	989
514	1000
515	799
515	889
515	902
515	956
515	992
516	526
516	586
516	596
516	956
516	992
517	76
517	197
517	298
517	702
517	960
518	963
518	971
518	981
518	994
518	995
519	622
519	776
519	926
519	960
519	974
520	224
520	482
520	639
520	887
520	945
521	571
521	678
521	812
521	880
521	982
522	329
522	511
522	621
522	840
522	921
523	310
523	471
523	656
523	904
523	909
524	756
524	846
524	909
524	955
524	972
525	34
525	290
525	488
525	882
525	965
526	516
526	665
526	987
526	997
526	998
527	25
527	313
527	759
527	878
527	998
528	744
528	790
528	914
528	922
528	946
529	67
529	673
529	962
529	971
529	995
530	32
530	324
530	669
530	807
530	991
531	329
531	388
531	605
531	932
531	994
532	352
532	451
532	547
532	567
532	624
533	169
533	203
533	295
533	388
533	575
534	873
534	957
534	973
534	984
534	996
535	43
535	199
535	660
535	727
535	895
536	43
536	710
536	818
536	895
536	963
537	88
537	666
537	748
537	837
537	996
538	368
538	933
538	964
538	965
538	983
539	925
539	963
539	971
539	994
539	995
540	496
540	755
540	838
540	866
540	991
541	181
541	328
541	980
541	991
541	996
542	875
542	926
542	960
542	973
542	974
543	98
543	120
543	363
543	625
543	841
544	101
544	493
544	792
544	985
544	986
545	777
545	785
545	820
545	871
545	916
546	882
546	962
546	971
546	994
546	995
547	178
547	455
547	532
547	679
547	865
548	636
548	693
548	760
548	840
548	947
549	889
549	954
549	966
549	976
549	980
550	135
550	143
550	609
550	746
550	988
551	380
551	790
551	829
551	936
551	986
552	118
552	598
552	776
552	899
552	961
553	191
553	265
553	759
553	878
553	910
554	778
554	842
554	851
554	945
554	981
555	54
555	664
555	849
555	887
555	945
556	659
556	963
556	971
556	994
556	995
[truncated: 5,348 more rows]
