# Supplementary material for: A simple and effective convolutional operator for node classification without features by graph convolutional networks
Source: PLoS One. 2024 Apr 30;19(4):e0301476. doi: 10.1371/journal.pone.0301476 (PMC11060547; doi:10.1371/journal.pone.0301476)
Supplement: S1 Datasets — (ZIP) [file pone.0301476.s001.zip › S1 Datasets/Synthetic_graph_4/community.dat]

1	5
2	14
3	36
4	60
5	54
6	27
7	22
8	22
9	41
10	39
11	27
12	42
13	41
14	42
15	47
16	35
17	20
18	61
19	18
20	34
21	33
22	52
23	14
24	14
25	33
26	50
27	12
28	48
29	34
30	15
31	30
32	30
33	52
34	8
35	16
36	46
37	27
38	34
39	34
40	7
41	5
42	42
43	4
44	31
45	14
46	21
47	24
48	11
49	20
50	10
51	2
52	59
53	55
54	20
55	2
56	29
57	59
58	39
59	20
60	27
61	1
62	14
63	14
64	15
65	44
66	22
67	35
68	19
69	27
70	43
71	20
72	33
73	11
74	18
75	50
76	62
77	4
78	45
79	29
80	23
81	48
82	49
83	56
84	28
85	17
86	9
87	29
88	27
89	53
90	16
91	17
92	1
93	36
94	50
95	35
96	26
97	46
98	15
99	35
100	50
101	20
102	38
103	50
104	22
105	7
106	13
107	1
108	48
109	5
110	46
111	48
112	2
113	34
114	51
115	61
116	2
117	48
118	51
119	30
120	16
121	33
122	4
123	33
124	48
125	29
126	34
127	15
128	62
129	14
130	51
131	8
132	52
133	48
134	42
135	36
136	35
137	59
138	44
139	44
140	23
141	38
142	44
143	53
144	15
145	26
146	61
147	44
148	62
149	53
150	14
151	17
152	62
153	33
154	60
155	20
156	61
157	24
158	22
159	12
160	44
161	33
162	38
163	11
164	41
165	19
166	41
167	20
168	57
169	38
170	35
171	15
172	11
173	14
174	6
175	54
176	50
177	16
178	57
179	37
180	15
181	17
182	33
183	51
184	44
185	12
186	11
187	31
188	16
189	39
190	16
191	62
192	19
193	58
194	5
195	58
196	35
197	40
198	49
199	5
200	22
201	38
202	35
203	46
204	4
205	9
206	25
207	3
208	42
209	39
210	4
211	7
212	62
213	15
214	23
215	42
216	4
217	11
218	22
219	41
220	12
221	18
222	19
223	46
224	44
225	13
226	39
227	23
228	30
229	10
230	45
231	12
232	22
233	17
234	42
235	42
236	34
237	43
238	4
239	46
240	8
241	42
242	17
243	35
244	2
245	27
246	15
247	45
248	1
249	56
250	42
251	17
252	33
253	21
254	3
255	52
256	42
257	60
258	6
259	44
260	60
261	32
262	58
263	22
264	61
265	19
266	50
267	61
268	18
269	4
270	12
271	27
272	14
273	52
274	27
275	17
276	35
277	18
278	37
279	20
280	15
281	5
282	61
283	16
284	23
285	38
286	35
287	59
288	56
289	37
290	46
291	5
292	29
293	38
294	35
295	62
296	41
297	39
298	4
299	61
300	50
301	37
302	20
303	39
304	34
305	22
306	53
307	19
308	43
309	29
310	15
311	39
312	62
313	1
314	7
315	33
316	35
317	15
318	35
319	56
320	21
321	7
322	11
323	49
324	39
325	20
326	11
327	56
328	16
329	38
330	42
331	38
332	3
333	34
334	29
335	46
336	25
337	62
338	42
339	37
340	61
341	62
342	62
343	58
344	46
345	59
346	19
347	5
348	44
349	4
350	38
351	37
352	47
353	31
354	59
355	7
356	20
357	48
358	16
359	28
360	6
361	61
362	23
363	36
364	46
365	45
366	16
367	13
368	48
369	43
370	15
371	26
372	33
373	57
374	22
375	42
376	38
377	15
378	39
379	34
380	42
381	48
382	16
383	37
384	10
385	22
386	37
387	38
388	13
389	7
390	20
391	27
392	61
393	20
394	30
395	42
396	23
397	16
398	17
399	37
400	50
401	52
402	17
403	33
404	46
405	25
406	7
407	56
408	24
409	17
410	19
411	24
412	38
413	60
414	51
415	3
416	5
417	41
418	20
419	27
420	61
421	35
422	47
423	39
424	44
425	28
426	28
427	7
428	43
429	40
430	44
431	27
432	20
433	27
434	19
435	2
436	2
437	22
438	4
439	29
440	46
441	5
442	5
443	23
444	35
445	11
446	12
447	31
448	25
449	5
450	15
451	16
452	30
453	25
454	36
455	32
456	34
457	18
458	53
459	50
460	53
461	62
462	34
463	22
464	27
465	29
466	25
467	49
468	7
469	29
470	45
471	35
472	28
473	25
474	42
475	4
476	45
477	1
478	11
479	33
480	12
481	13
482	44
483	5
484	3
485	48
486	33
487	61
488	1
489	29
490	62
491	44
492	46
493	48
494	9
495	16
496	18
497	48
498	48
499	61
500	56
501	15
502	55
503	10
504	5
505	32
506	56
507	17
508	43
509	16
510	29
511	6
512	3
513	50
514	46
515	9
516	21
517	31
518	40
519	48
520	61
521	52
522	10
523	27
524	19
525	16
526	57
527	3
528	50
529	8
530	23
531	50
532	60
533	61
534	42
535	47
536	2
537	1
538	29
539	32
540	33
541	34
542	55
543	38
544	36
545	38
546	43
547	2
548	40
549	52
550	27
551	12
552	26
553	29
554	61
555	56
556	58
557	18
558	20
559	23
560	25
561	11
562	11
563	47
564	21
565	56
566	55
567	52
568	45
569	21
570	18
571	19
572	37
573	62
574	50
575	56
576	22
577	52
578	61
579	44
580	19
581	23
582	24
583	61
584	23
585	17
586	56
587	2
588	42
589	44
590	27
591	44
592	62
593	35
594	45
595	61
596	17
597	35
598	36
599	58
600	17
601	37
602	40
603	23
604	40
605	1
606	46
607	56
608	13
609	33
610	14
611	22
612	14
613	28
614	15
615	54
616	25
617	56
618	11
619	23
620	35
621	6
622	4
623	24
624	30
625	12
626	17
627	25
628	5
629	42
630	19
631	44
632	50
633	48
634	6
635	25
636	9
637	19
638	7
639	5
640	52
641	20
642	35
643	6
644	25
645	41
646	5
647	61
648	56
649	44
650	53
651	2
652	27
653	11
654	15
655	17
656	42
657	11
658	15
659	43
660	25
661	54
662	58
663	60
664	26
665	23
666	13
667	53
668	4
669	42
670	38
671	23
672	55
673	38
674	35
675	22
676	40
677	48
678	44
679	14
680	37
681	52
682	57
683	57
684	48
685	50
686	54
687	17
688	4
689	61
690	37
691	22
692	22
693	58
694	19
695	37
696	35
697	38
698	48
699	48
700	51
701	20
702	6
703	11
704	44
705	49
706	8
707	54
708	18
709	42
710	17
711	35
712	20
713	25
714	51
715	51
716	61
717	56
718	28
719	21
720	11
721	19
722	5
723	32
724	53
725	41
726	27
727	51
728	60
729	11
730	26
731	23
732	20
733	53
734	19
735	41
736	52
737	35
738	3
739	23
740	4
741	33
742	45
743	4
744	37
745	27
746	46
747	14
748	7
749	34
750	48
751	23
752	40
753	4
754	61
755	51
756	15
757	5
758	20
759	47
760	5
761	27
762	29
763	42
764	31
765	26
766	36
767	59
768	12
769	19
770	5
771	26
772	56
773	5
774	11
775	39
776	16
777	14
778	15
779	62
780	17
781	51
782	52
783	28
784	35
785	49
786	46
787	23
788	15
789	4
790	19
791	35
792	4
793	23
794	50
795	26
796	18
797	61
798	20
799	2
800	38
801	25
802	51
803	11
804	60
805	23
806	17
807	29
808	18
809	33
810	48
811	26
812	42
813	52
814	47
815	59
816	11
817	48
818	28
819	29
820	17
821	37
822	7
823	15
824	28
825	58
826	15
827	22
828	37
829	40
830	56
831	5
832	5
833	18
834	17
835	19
836	17
837	15
838	5
839	52
840	23
841	48
842	22
843	33
844	42
845	11
846	61
847	2
848	48
849	41
850	48
851	20
852	33
853	4
854	25
855	1
856	2
857	38
858	62
859	56
860	34
861	62
862	25
863	28
864	50
865	5
866	35
867	42
868	60
869	44
870	33
871	5
872	33
873	25
874	16
875	41
876	23
877	53
878	44
879	52
880	15
881	46
882	14
883	48
884	23
885	44
886	35
887	17
888	26
889	15
890	29
891	35
892	20
893	62
894	44
895	7
896	11
897	2
898	23
899	25
900	28
901	11
902	39
903	37
904	15
905	46
906	34
907	11
908	51
909	15
910	2
911	4
912	53
913	51
914	14
915	15
916	52
917	26
918	15
919	7
920	41
921	41
922	19
923	52
924	17
925	23
926	15
927	62
928	29
929	39
930	29
931	23
932	50
933	48
934	38
935	15
936	44
937	15
938	19
939	48
940	11
941	19
942	29
943	17
944	52
945	2
946	2
947	7
948	19
949	38
950	61
951	4
952	14
953	35
954	42
955	2
956	52
957	56
958	29
959	42
960	29
961	52
962	27
963	44
964	20
965	7
966	52
967	23
968	44
969	52
970	42
971	52
972	19
973	22
974	37
975	56
976	42
977	38
978	44
979	38
980	19
981	23
982	29
983	27
984	19
985	33
986	38
987	33
988	61
989	20
990	42
991	15
992	20
993	27
994	52
995	38
996	44
997	48
998	48
999	29
1000	42
