# Supplementary material for: A simple and effective convolutional operator for node classification without features by graph convolutional networks
Source: PLoS One. 2024 Apr 30;19(4):e0301476. doi: 10.1371/journal.pone.0301476 (PMC11060547; doi:10.1371/journal.pone.0301476)
Supplement: S1 Datasets — (ZIP) [file pone.0301476.s001.zip › S1 Datasets/Synthetic_graph_4/network.dat]

1	504
1	560
1	639
2	665
2	755
2	914
3	363
3	426
3	940
4	804
4	808
4	868
5	661
5	671
5	707
6	801
6	983
6	993
7	691
7	933
7	973
8	385
8	944
8	973
9	643
9	875
9	920
10	902
10	929
10	980
11	813
11	983
11	993
12	954
12	968
12	990
13	177
13	875
13	921
14	679
14	990
14	1000
15	605
15	814
15	994
16	71
16	784
16	953
17	445
17	989
17	992
18	487
18	935
18	988
19	45
19	268
19	808
20	356
20	860
20	906
21	873
21	985
21	987
22	881
22	966
22	971
23	150
23	914
23	952
24	914
24	952
24	987
25	967
25	985
25	987
26	864
26	868
26	932
27	625
27	768
27	825
28	850
28	982
28	998
29	854
29	860
29	928
30	294
30	918
30	991
31	452
31	624
31	992
32	394
32	624
32	819
33	598
33	969
33	994
34	529
34	639
34	706
35	495
35	811
35	874
36	335
36	905
36	964
37	267
37	519
37	962
38	321
38	604
38	906
39	158
39	749
39	906
40	947
40	951
40	965
41	757
41	865
41	882
42	809
42	954
42	955
42	960
43	668
43	676
43	951
44	688
44	764
44	985
45	19
45	914
45	952
46	288
46	320
46	564
47	582
47	623
47	962
48	618
48	816
48	926
49	963
49	964
49	989
50	229
50	503
50	887
51	827
51	945
51	946
52	767
52	815
52	830
53	566
53	672
53	887
54	354
54	768
54	992
55	588
55	897
55	946
56	753
56	982
56	999
57	767
57	815
57	969
58	682
58	921
58	929
59	655
59	989
59	992
60	970
60	983
60	993
61	537
61	855
61	953
62	612
62	952
62	976
63	882
63	952
63	985
64	851
64	926
64	991
65	77
65	704
65	980
66	751
66	827
66	973
67	504
67	866
67	886
68	558
68	972
68	980
69	955
69	983
69	993
70	369
70	659
70	862
71	16
71	989
71	992
72	763
72	872
72	985
73	635
73	803
73	989
74	557
74	646
74	833
75	864
75	932
75	963
76	334
76	592
76	927
77	65
77	913
77	951
78	568
78	742
78	853
79	975
79	982
79	999
80	906
80	967
80	981
81	848
81	981
81	998
82	705
82	785
82	990
83	830
83	848
83	990
84	213
84	818
84	900
85	710
85	887
85	961
86	494
86	636
86	970
87	845
87	958
87	999
88	574
88	983
88	993
89	458
89	867
89	912
90	776
90	874
90	917
91	507
91	640
91	924
92	488
92	855
92	908
93	454
93	766
93	910
94	685
94	794
94	908
95	597
95	814
95	953
96	659
96	888
96	917
97	881
97	905
97	994
98	782
98	880
98	991
99	243
99	863
99	886
100	794
100	857
100	932
101	892
101	992
101	995
102	789
102	979
102	986
103	574
103	801
103	932
104	222
104	842
104	973
105	778
105	947
105	965
106	481
106	608
106	666
107	605
107	855
107	985
108	642
108	699
108	998
109	425
109	838
109	871
110	185
110	290
110	881
111	559
111	997
111	998
112	406
112	925
112	955
113	236
113	749
113	903
114	802
114	905
114	908
115	617
115	754
115	988
116	584
116	945
116	955
117	650
117	909
117	998
118	727
118	913
118	977
119	279
119	452
119	624
120	495
120	525
120	843
121	976
121	985
121	987
122	337
122	789
122	911
123	160
123	905
123	985
124	259
124	939
124	998
125	958
125	995
125	999
126	717
126	860
126	906
127	521
127	937
127	991
128	858
128	893
128	950
129	501
129	882
129	976
130	908
130	913
130	984
131	529
131	706
131	876
132	682
132	971
132	994
133	892
133	997
133	998
134	908
134	970
134	976
135	544
135	766
135	956
136	303
136	530
136	791
137	767
137	815
137	964
138	891
138	968
138	978
139	798
139	963
139	996
140	631
140	840
140	898
141	961
141	979
141	986
142	824
142	968
142	996
143	766
143	877
143	912
144	171
144	889
144	906
145	842
145	888
145	917
146	846
146	915
146	988
147	885
147	890
147	996
148	861
148	927
148	962
149	733
149	902
149	912
150	23
150	716
150	952
151	600
151	924
151	970
152	770
152	858
152	893
153	942
153	985
153	987
154	742
154	804
154	868
155	732
155	976
155	989
156	846
156	984
156	988
157	408
157	582
157	834
158	39
158	918
158	973
159	270
159	480
159	961
160	123
160	864
160	996
161	883
161	985
161	987
162	883
162	986
162	995
163	454
163	803
163	940
164	518
164	849
164	983
165	303
165	922
165	980
166	904
166	920
166	921
167	944
167	966
167	992
168	683
168	902
168	929
169	962
169	979
169	995
170	891
170	931
170	953
171	144
171	797
171	991
172	526
172	562
172	635
173	203
173	882
173	952
174	634
174	702
174	925
175	462
175	661
175	707
176	622
176	864
176	932
177	13
177	283
177	495
178	526
178	682
178	929
179	631
179	903
179	974
180	756
180	979
180	995
181	924
181	928
181	943
182	570
182	976
182	987
183	908
183	913
183	994
184	885
184	934
184	949
185	110
185	768
185	994
186	729
186	962
186	968
187	517
187	705
187	764
188	525
188	874
188	960
189	331
189	378
189	929
190	397
190	657
190	995
191	779
191	858
191	866
192	920
192	948
192	984
193	599
193	662
193	967
194	770
194	838
194	979
195	693
195	825
195	923
196	276
196	322
196	878
197	602
197	829
197	870
198	705
198	785
198	884
199	483
199	628
199	990
200	675
200	771
200	827
201	931
201	986
201	995
202	342
202	711
202	814
203	173
203	440
203	746
204	359
204	668
204	743
205	515
205	636
205	995
206	899
206	986
206	998
207	332
207	484
207	624
208	826
208	857
208	959
209	409
209	775
209	902
210	761
210	792
210	951
211	326
211	965
211	981
212	774
212	861
212	927
213	84
213	654
213	926
214	907
214	959
214	967
215	306
215	970
215	990
216	361
216	911
216	951
217	743
217	782
217	940
218	258
218	611
218	974
219	817
219	920
219	921
220	446
220	561
220	768
221	405
221	796
221	948
222	104
222	972
222	980
223	881
223	905
223	961
224	840
224	963
224	996
225	295
225	481
225	608
226	297
226	929
226	939
227	876
227	964
227	981
228	452
228	777
228	957
229	50
229	522
229	646
230	476
230	594
230	909
231	446
231	768
231	913
232	234
232	691
232	973
233	834
233	918
233	961
234	232
234	976
234	990
235	929
235	990
235	1000
236	113
236	646
236	860
237	508
237	659
237	982
238	753
238	896
238	999
239	786
239	940
239	994
240	529
240	706
240	886
241	984
241	990
241	1000
242	780
242	943
242	973
243	99
243	683
243	891
244	776
244	945
244	955
245	865
245	983
245	993
246	278
246	951
246	991
247	365
247	470
247	953
248	537
248	596
248	855
249	856
249	859
249	993
250	939
250	970
250	990
251	551
251	887
251	924
252	665
252	985
252	987
253	569
253	648
253	719
254	415
254	443
254	512
255	961
255	991
255	994
256	719
256	954
256	1000
257	262
257	663
257	868
258	218
258	511
258	643
259	124
259	963
259	996
260	532
260	739
260	868
261	505
261	723
261	939
262	257
262	825
262	898
263	576
263	967
263	973
264	669
264	716
264	988
265	326
265	859
265	984
266	300
266	548
266	932
267	37
267	950
267	988
268	19
268	934
268	975
269	365
269	853
269	951
270	159
270	551
270	698
271	858
271	875
271	993
272	765
272	914
272	952
273	950
273	951
273	994
274	571
274	944
274	993
275	806
275	834
275	877
276	196
276	866
276	980
277	746
277	796
277	1000
278	246
278	690
278	974
279	119
279	964
279	989
280	662
280	915
280	937
281	773
281	832
281	994
282	610
282	754
282	797
283	177
283	776
283	931
284	967
284	981
284	991
285	979
285	995
285	1000
286	820
286	866
286	953
287	767
287	815
287	946
288	46
288	957
288	975
289	304
289	974
289	997
290	110
290	606
290	838
291	371
291	760
291	817
291	831
292	960
292	982
292	992
292	999
293	723
293	979
293	986
293	995
294	30
294	421
294	674
294	737
295	225
295	342
295	779
295	893
296	878
296	920
296	921
296	984
297	226
297	823
297	902
297	929
298	611
298	623
298	789
298	951
299	647
299	808
299	832
299	988
300	266
300	932
300	971
300	988
301	579
301	601
301	821
301	974
302	699
302	892
302	964
302	989
303	136
303	165
303	902
303	929
304	289
304	379
304	500
304	906
305	374
305	692
305	858
305	973
306	215
306	733
306	877
306	912
307	783
307	793
307	938
307	980
308	428
308	508
308	826
308	947
309	695
309	790
309	960
309	999
310	495
310	918
310	935
310	991
311	775
311	902
311	929
311	945
312	747
312	858
312	893
312	976
313	488
313	855
313	911
313	997
314	707
314	859
314	947
314	965
315	872
315	875
315	985
315	987
316	444
316	471
316	938
316	953
317	880
317	912
317	926
317	991
318	633
318	737
318	943
318	953
319	911
319	957
319	975
319	979
320	46
320	516
320	719
320	968
321	38
321	349
321	947
321	965
322	196
322	703
322	901
322	907
323	467
323	667
323	705
323	785
324	775
324	902
324	929
324	934
325	760
325	868
325	989
325	992
326	211
326	265
326	901
326	940
327	515
327	575
327	772
327	975
328	509
328	726
328	776
328	945
329	979
329	986
329	987
329	995
330	677
330	986
330	990
330	1000
331	189
331	972
331	977
331	995
332	207
332	527
332	738
332	840
333	721
333	749
333	860
333	906
334	76
334	958
334	982
334	999
335	36
335	440
335	482
335	905
336	660
336	718
336	854
336	862
337	122
337	861
337	893
337	927
338	609
338	741
338	959
338	1000
339	744
339	940
339	946
339	974
340	453
340	554
340	950
340	988
341	561
341	779
341	858
341	890
342	202
342	295
342	422
342	861
343	556
343	662
343	825
343	978
344	492
344	746
344	881
344	919
345	354
345	452
345	744
345	815
346	515
346	958
346	972
346	984
347	504
347	646
347	773
347	813
348	810
348	894
348	926
348	996
349	321
349	911
349	951
349	996
350	685
350	979
350	986
350	995
351	375
351	383
351	890
351	974
352	759
352	814
352	954
352	995
353	447
353	517
353	764
353	970
354	54
354	345
354	767
354	815
355	883
355	947
355	955
355	965
356	20
356	952
356	989
356	992
357	883
357	921
357	997
357	998
358	451
358	714
358	776
358	953
359	204
359	863
359	873
359	900
360	621
360	634
360	643
360	702
361	216
361	420
361	494
361	988
362	789
362	840
362	846
362	981
363	3
363	598
363	915
363	997
364	746
364	839
364	881
364	905
365	247
365	269
365	594
365	923
366	509
366	776
366	874
366	959
367	388
367	559
367	608
367	632
368	810
368	850
368	913
368	998
369	70
369	546
369	659
369	736
370	437
370	904
370	915
370	923
371	291
371	795
371	897
371	917
372	837
372	914
372	985
372	987
373	682
373	683
373	713
373	994
374	305
374	571
374	827
374	973
375	351
375	822
375	970
375	990
376	951
376	977
376	979
376	995
377	909
377	928
377	940
377	991
378	189
378	852
378	902
378	929
379	304
379	859
379	906
379	958
380	485
380	954
380	970
380	1000
381	777
381	888
381	997
381	998
382	451
382	735
382	874
382	962
383	351
383	922
383	944
383	974
384	503
384	522
384	843
384	866
385	8
385	827
385	969
385	973
386	828
386	903
386	922
386	974
387	476
387	804
387	986
387	995
388	367
388	390
388	666
388	830
389	471
389	947
389	965
389	967
390	388
390	728
390	989
390	992
391	754
391	962
391	983
391	993
392	554
392	595
392	652
392	950
393	791
393	964
393	992
393	993
394	32
394	624
394	627
394	832
395	416
395	959
395	970
395	1000
396	476
396	792
396	884
396	981
397	190
397	696
397	874
397	937
398	738
398	759
398	836
398	943
399	695
399	821
399	869
399	974
400	528
400	794
400	864
400	962
401	776
401	933
401	961
401	994
402	442
402	806
402	834
402	943
403	474
403	870
403	985
403	987
404	583
404	606
404	746
404	905
405	221
405	627
405	713
405	862
406	112
406	919
406	947
406	965
407	931
407	957
407	975
407	994
408	157
408	411
408	623
408	991
409	209
409	626
409	887
409	950
410	456
410	948
410	984
410	985
411	408
411	462
411	582
411	870
412	968
412	983
412	986
412	995
413	728
413	804
413	868
413	978
414	727
414	781
414	904
414	913
415	254
415	527
415	695
415	867
416	395
416	722
416	760
416	972
417	875
417	920
417	921
417	952
418	876
418	968
418	989
418	992
419	727
419	962
419	993
419	997
420	361
420	936
420	988
420	1000
421	294
421	732
421	866
421	891
422	342
422	759
422	814
422	961
423	775
423	870
423	902
423	929
424	936
424	963
424	977
424	996
425	109
425	824
425	871
425	900
426	3
426	818
426	889
426	900
427	582
427	947
427	965
427	991
428	308
428	546
428	659
428	860
429	604
429	752
429	829
429	849
430	697
430	882
430	968
430	978
431	941
431	962
431	983
431	993
432	518
432	862
432	964
432	992
433	860
433	962
433	983
433	993
434	892
434	935
434	980
434	984
435	835
435	897
435	955
435	998
436	724
436	945
436	946
436	955
437	370
437	842
437	973
437	996
438	635
438	688
438	743
438	843
439	939
439	982
439	995
439	999
440	203
440	335
440	537
440	963
441	831
441	832
441	925
441	970
442	402
442	680
442	773
442	865
443	254
443	671
443	925
443	981
444	316
444	886
444	912
444	920
445	17
445	845
445	874
445	901
446	220
446	231
446	810
446	868
447	353
447	510
447	764
447	868
448	627
448	664
448	873
448	905
449	722
449	822
449	865
449	871
449	966
450	777
450	889
450	909
450	937
450	941
451	358
451	382
451	874
451	889
451	981
452	31
452	119
452	228
452	345
452	844
453	340
453	637
453	862
453	873
453	899
454	93
454	163
454	598
454	766
454	801
455	539
455	723
455	834
455	852
455	865
456	410
456	541
456	860
456	906
456	947
457	496
457	740
457	808
457	814
457	833
458	89
458	680
458	877
458	912
458	915
459	466
459	513
459	794
459	864
459	900
460	724
460	877
460	885
460	912
460	999
461	535
461	581
461	861
461	893
461	927
462	175
462	411
462	749
462	860
462	906
463	614
463	675
463	691
463	943
463	973
464	794
464	897
464	962
464	983
464	993
465	853
465	948
465	958
465	982
465	999
466	459
466	644
466	713
466	854
466	974
467	323
467	533
467	640
467	705
467	785
468	909
468	918
468	919
468	947
468	965
469	769
469	879
469	960
469	982
469	999
470	247
470	476
470	529
470	742
470	965
471	316
471	389
471	882
471	886
471	953
472	495
472	824
472	863
472	900
472	979
473	583
473	862
473	867
473	873
473	899
474	403
474	707
474	959
474	976
474	1000
475	681
475	740
475	853
475	911
475	974
476	230
476	387
476	396
476	470
476	742
477	488
477	605
477	844
477	855
477	989
478	702
478	720
478	803
478	845
478	892
479	644
479	726
479	872
479	985
479	987
480	159
480	551
480	625
480	894
480	988
481	106
481	225
481	666
481	785
481	979
482	335
482	738
482	968
482	978
482	996
483	199
483	649
483	722
483	832
483	932
484	207
484	512
484	738
484	825
484	999
485	380
485	939
485	994
485	997
485	998
486	852
486	913
486	982
486	985
486	987
487	18
487	499
487	823
487	950
487	986
488	92
488	313
488	477
488	963
488	998
489	684
489	718
489	960
489	982
489	999
490	627
490	861
490	893
490	927
490	987
491	663
491	797
491	936
491	968
491	978
492	344
492	539
492	630
492	786
492	881
493	848
493	928
493	977
493	997
493	998
494	86
494	361
494	515
494	636
494	991
495	35
495	120
495	177
495	310
495	472
496	457
496	808
496	833
496	919
496	1000
497	817
497	869
497	883
497	972
497	997
498	790
498	848
498	870
498	933
498	997
499	487
499	806
499	950
499	979
499	988
500	304
500	717
500	854
500	957
500	975
501	129
501	681
501	904
501	915
501	918
502	542
502	566
502	672
502	786
502	967
503	50
503	384
503	522
503	936
503	976
504	1
504	67
504	347
504	831
504	980
505	261
505	539
505	723
505	768
505	861
506	607
506	749
506	943
506	957
506	975
507	91
507	572
507	836
507	853
507	943
508	237
508	308
508	546
508	858
508	915
509	328
509	366
509	555
509	608
509	874
510	447
510	960
510	971
510	982
510	999
511	258
511	633
511	634
511	643
511	986
512	254
512	484
512	738
512	898
512	940
513	459
513	528
513	821
513	932
513	990
514	606
514	710
514	881
514	905
514	973
515	205
515	327
515	346
515	494
515	636
516	320
516	569
516	655
516	719
516	842
517	187
517	353
517	752
517	764
517	944
518	164
518	432
518	676
518	752
518	829
519	37
519	700
519	793
519	883
519	997
520	583
520	651
520	846
520	886
520	950
521	127
521	956
521	958
521	969
521	994
522	229
522	384
522	503
522	775
522	891
523	962
523	974
523	983
523	993
523	1000
524	933
524	938
524	940
524	948
524	984
525	120
525	188
525	874
525	924
525	992
526	172
526	178
526	682
526	683
526	933
527	332
527	415
527	738
527	880
527	964
528	400
528	513
528	711
528	932
528	959
529	34
529	131
529	240
529	470
529	706
530	136
530	931
530	956
530	967
530	981
531	549
531	632
531	685
531	932
531	954
532	260
532	663
532	728
532	867
532	991
533	467
533	689
533	720
533	950
533	988
534	800
534	927
534	976
534	990
534	1000
535	461
535	541
535	563
535	759
535	814
536	910
536	911
536	945
536	946
536	956
537	61
537	248
537	440
537	855
537	992
538	757
538	813
538	960
538	982
538	999
539	455
539	492
539	505
539	573
539	723
540	852
540	959
540	985
540	987
540	991
541	456
541	535
541	860
541	866
541	906
542	502
542	566
542	634
542	671
542	672
543	621
543	868
543	977
543	986
543	995
544	135
544	598
544	642
544	766
544	906
545	861
545	979
545	984
545	986
545	995
546	369
546	428
546	508
546	547
546	972
547	546
547	945
547	946
547	955
547	999
548	266
548	604
[truncated: 5,650 more rows]
