# Supplementary material for: A simple and effective convolutional operator for node classification without features by graph convolutional networks
Source: PLoS One. 2024 Apr 30;19(4):e0301476. doi: 10.1371/journal.pone.0301476 (PMC11060547; doi:10.1371/journal.pone.0301476)
Supplement: S1 Datasets — (ZIP) [file pone.0301476.s001.zip › S1 Datasets/Synthetic_graph_5/community.dat]

1	6
2	14
3	45
4	13
5	4
6	52
7	11
8	7
9	62
10	43
11	14
12	29
13	16
14	16
15	36
16	59
17	44
18	14
19	17
20	35
21	46
22	60
23	28
24	11
25	21
26	42
27	19
28	17
29	45
30	42
31	24
32	16
33	10
34	29
35	46
36	42
37	28
38	40
39	26
40	9
41	47
42	46
43	9
44	23
45	48
46	38
47	47
48	9
49	11
50	52
51	51
52	4
53	24
54	32
55	32
56	35
57	14
58	48
59	24
60	53
61	28
62	24
63	58
64	26
65	56
66	9
67	35
68	21
69	19
70	5
71	28
72	11
73	35
74	37
75	58
76	1
77	43
78	1
79	56
80	50
81	38
82	10
83	3
84	51
85	45
86	14
87	49
88	15
89	15
90	34
91	10
92	52
93	9
94	35
95	12
96	45
97	9
98	16
99	23
100	51
101	34
102	23
103	34
104	32
105	26
106	34
107	38
108	57
109	18
110	15
111	51
112	52
113	56
114	46
115	39
116	33
117	9
118	53
119	13
120	8
121	15
122	31
123	32
124	46
125	27
126	17
127	30
128	55
129	50
130	26
131	53
132	9
133	4
134	44
135	46
136	45
137	14
138	21
139	11
140	38
141	17
142	50
143	44
144	23
145	3
146	26
147	35
148	57
149	12
150	52
151	31
152	55
153	52
154	4
155	26
156	28
157	18
158	27
159	2
160	15
161	34
162	34
163	52
164	37
165	10
166	36
167	6
168	55
169	3
170	26
171	51
172	56
173	53
174	44
175	5
176	5
177	28
178	31
179	40
180	45
181	44
182	57
183	51
184	14
185	50
186	1
187	31
188	42
189	39
190	1
191	9
192	21
193	27
194	59
195	41
196	56
197	2
198	11
199	27
200	47
201	37
202	41
203	19
204	51
205	32
206	20
207	25
208	4
209	19
210	13
211	10
212	11
213	5
214	5
215	62
216	56
217	41
218	2
219	31
220	17
221	44
222	16
223	30
224	43
225	34
226	32
227	38
228	26
229	22
230	38
231	29
232	42
233	5
234	27
235	11
236	3
237	6
238	32
239	11
240	17
241	52
242	16
243	35
244	38
245	61
246	2
247	58
248	20
249	29
250	32
251	4
252	55
253	35
254	61
255	11
256	30
257	28
258	26
259	40
260	36
261	6
262	5
263	15
264	42
265	22
266	50
267	6
268	6
269	5
270	57
271	27
272	25
273	62
274	4
275	53
276	15
277	32
278	18
279	55
280	28
281	55
282	27
283	56
284	50
285	43
286	47
287	34
288	16
289	33
290	7
291	25
292	10
293	11
294	46
295	38
296	57
297	36
298	16
299	53
300	20
301	25
302	21
303	7
304	55
305	28
306	5
307	38
308	53
309	16
310	56
311	61
312	53
313	40
314	45
315	26
316	14
317	11
318	37
319	54
320	44
321	18
322	55
323	7
324	10
325	28
326	10
327	45
328	32
329	37
330	46
331	16
332	5
333	45
334	36
335	40
336	22
337	20
338	10
339	45
340	46
341	37
342	38
343	20
344	28
345	15
346	52
347	15
348	44
349	33
350	9
351	9
352	1
353	3
354	42
355	41
356	14
357	25
358	51
359	34
360	44
361	2
362	16
363	45
364	18
365	13
366	44
367	9
368	22
369	43
370	15
371	27
372	62
373	58
374	16
375	36
376	2
377	20
378	2
379	50
380	60
381	3
382	54
383	2
384	31
385	4
386	4
387	27
388	1
389	15
390	24
391	51
392	45
393	38
394	5
395	9
396	60
397	32
398	5
399	3
400	52
401	39
402	16
403	19
404	24
405	45
406	31
407	11
408	34
409	32
410	45
411	57
412	9
413	4
414	4
415	21
416	4
417	56
418	52
419	7
420	45
421	9
422	50
423	20
424	9
425	35
426	38
427	37
428	24
429	53
430	53
431	48
432	28
433	11
434	10
435	49
436	60
437	53
438	61
439	45
440	40
441	42
442	22
443	29
444	33
445	13
446	8
447	15
448	52
449	36
450	56
451	45
452	38
453	8
454	39
455	26
456	4
457	34
458	12
459	43
460	4
461	15
462	17
463	52
464	21
465	7
466	59
467	12
468	11
469	16
470	26
471	31
472	47
473	55
474	42
475	11
476	1
477	23
478	5
479	41
480	51
481	21
482	48
483	4
484	58
485	22
486	14
487	17
488	42
489	46
490	9
491	5
492	2
493	3
494	37
495	9
496	3
497	23
498	32
499	45
500	40
501	35
502	2
503	55
504	30
505	5
506	16
507	53
508	38
509	45
510	45
511	55
512	58
513	43
514	21
515	21
516	24
517	11
518	11
519	21
520	32
521	46
522	13
523	18
524	9
525	35
526	40
527	45
528	46
529	38
530	62
531	46
532	37
533	10
534	37
535	35
536	2
537	16
538	39
539	52
540	44
541	37
542	60
543	33
544	26
545	9
546	32
547	3
548	26
549	24
550	31
551	15
552	15
553	17
554	8
555	7
556	2
557	32
558	2
559	32
560	14
561	28
562	18
563	44
564	62
565	56
566	25
567	56
568	4
569	26
570	26
571	9
572	11
573	24
574	58
575	21
576	20
577	31
578	61
579	23
580	57
581	1
582	60
583	38
584	56
585	49
586	7
587	59
588	14
589	18
590	15
591	46
592	51
593	27
594	59
595	42
596	15
597	42
598	51
599	60
600	2
601	7
602	25
603	59
604	14
605	37
606	27
607	59
608	11
609	15
610	53
611	55
612	8
613	46
614	3
615	16
616	15
617	55
618	54
619	6
620	2
621	45
622	5
623	21
624	22
625	29
626	56
627	38
628	5
629	25
630	23
631	5
632	15
633	51
634	38
635	21
636	61
637	5
638	32
639	16
640	54
641	11
642	10
643	18
644	58
645	4
646	9
647	45
648	2
649	61
650	55
651	3
652	10
653	24
654	46
655	36
656	4
657	2
658	21
659	54
660	11
661	16
662	9
663	35
664	7
665	48
666	45
667	19
668	31
669	35
670	32
671	58
672	30
673	20
674	46
675	38
676	43
677	38
678	26
679	32
680	56
681	16
682	5
683	15
684	46
685	1
686	56
687	46
688	36
689	26
690	18
691	59
692	62
693	12
694	21
695	55
696	25
697	44
698	46
699	32
700	37
701	14
702	54
703	31
704	42
705	4
706	57
707	9
708	2
709	29
710	37
711	9
712	5
713	56
714	53
715	22
716	44
717	37
718	39
719	3
720	37
721	51
722	27
723	50
724	16
725	56
726	2
727	15
728	49
729	53
730	4
731	11
732	37
733	62
734	23
735	30
736	26
737	36
738	37
739	26
740	11
741	28
742	38
743	11
744	49
745	12
746	24
747	44
748	31
749	8
750	34
751	38
752	3
753	1
754	14
755	27
756	53
757	57
758	26
759	62
760	24
761	18
762	57
763	46
764	9
765	38
766	58
767	28
768	21
769	40
770	14
771	46
772	33
773	46
774	15
775	16
776	16
777	21
778	35
779	53
780	34
781	3
782	17
783	33
784	56
785	61
786	17
787	26
788	16
789	37
790	49
791	56
792	11
793	20
794	45
795	15
796	61
797	16
798	27
799	55
800	34
801	40
802	31
803	35
804	7
805	10
806	55
807	13
808	14
809	31
810	16
811	14
812	16
813	44
814	36
815	44
816	44
817	38
818	7
819	11
820	45
821	33
822	15
823	56
824	45
825	21
826	11
827	26
828	43
829	57
830	26
831	42
832	60
833	31
834	35
835	48
836	28
837	55
838	6
839	40
840	28
841	39
842	31
843	36
844	45
845	55
846	44
847	55
848	3
849	22
850	32
851	15
852	10
853	13
854	26
855	31
856	22
857	6
858	2
859	32
860	40
861	45
862	16
863	57
864	4
865	40
866	11
867	60
868	22
869	7
870	45
871	10
872	9
873	33
874	37
875	32
876	38
877	3
878	26
879	45
880	29
881	62
882	46
883	61
884	56
885	14
886	37
887	35
888	4
889	15
890	31
891	16
892	42
893	40
894	15
895	27
896	17
897	27
898	10
899	32
900	45
901	61
902	31
903	56
904	35
905	35
906	5
907	7
908	18
909	28
910	14
911	4
912	15
913	34
914	15
915	56
916	40
917	43
918	4
919	24
920	15
921	11
922	51
923	11
924	10
925	9
926	42
927	11
928	1
929	18
930	5
931	14
932	10
933	5
934	14
935	36
936	22
937	22
938	9
939	26
940	26
941	42
942	18
943	42
944	46
945	4
946	14
947	9
948	32
949	14
950	32
951	53
952	21
953	34
954	21
955	35
956	51
957	56
958	53
959	26
960	52
961	40
962	42
963	46
964	27
965	46
966	11
967	44
968	21
969	52
970	3
971	46
972	32
973	44
974	11
975	9
976	2
977	45
978	4
979	31
980	35
981	27
982	9
983	46
984	3
985	32
986	26
987	40
988	37
989	46
990	40
991	46
992	32
993	15
994	56
995	10
996	38
997	16
998	56
999	9
1000	26
