# Supplementary material for: A simple and effective convolutional operator for node classification without features by graph convolutional networks
Source: PLoS One. 2024 Apr 30;19(4):e0301476. doi: 10.1371/journal.pone.0301476 (PMC11060547; doi:10.1371/journal.pone.0301476)
Supplement: S1 Datasets — (ZIP) [file pone.0301476.s001.zip › S1 Datasets/Synthetic_graph_5/network.dat]

1	489
1	754
1	838
2	588
2	949
2	977
3	567
3	816
3	977
4	331
4	807
4	943
5	813
5	864
5	888
6	830
6	960
6	969
7	873
7	934
7	974
8	717
8	852
8	869
9	632
9	692
9	881
10	828
10	917
10	932
11	846
11	885
11	949
12	711
12	880
12	932
13	680
13	891
13	905
14	775
14	897
14	997
15	387
15	783
15	843
16	466
16	587
16	731
17	56
17	822
17	967
18	733
18	931
18	959
19	462
19	941
19	976
20	457
20	887
20	980
21	599
21	898
21	991
22	751
22	867
22	902
23	775
23	788
23	840
24	921
24	927
24	992
25	650
25	954
25	968
26	883
26	926
26	941
27	443
27	667
27	710
28	352
28	845
28	896
29	854
29	870
29	977
30	233
30	941
30	943
31	549
31	919
31	969
32	326
32	788
32	997
33	932
33	990
33	995
34	709
34	880
34	957
35	791
35	971
35	997
36	358
36	943
36	962
37	257
37	303
37	840
38	742
38	934
38	940
38	990
39	784
39	969
39	1000
40	812
40	991
40	999
41	47
41	200
41	938
42	864
42	944
42	963
43	958
43	975
43	976
44	579
44	745
44	935
45	485
45	835
45	895
46	508
46	893
46	996
47	41
47	257
47	472
48	899
48	925
48	928
49	792
49	851
49	921
50	410
50	418
50	960
51	922
51	929
51	956
52	911
52	966
52	978
53	653
53	715
53	779
54	949
54	972
54	985
55	488
55	944
55	985
56	17
56	637
56	904
57	69
57	934
57	940
58	431
58	665
58	835
59	746
59	942
59	989
60	487
60	951
60	958
61	767
61	903
61	909
62	390
62	919
62	975
63	373
63	675
63	920
64	959
64	973
64	1000
65	957
65	977
65	998
66	753
66	872
66	897
67	955
67	978
67	980
68	612
68	954
68	1000
69	57
69	203
69	403
70	631
70	701
70	906
71	451
71	840
71	909
72	927
72	999
72	1000
73	717
73	955
73	980
74	700
74	967
74	988
75	191
75	574
75	753
76	895
76	928
76	986
77	676
77	828
77	917
78	851
78	928
78	957
79	216
79	707
79	955
80	422
80	785
80	884
81	639
81	959
81	996
82	87
82	590
82	995
83	620
83	877
83	970
84	876
84	922
84	956
85	333
85	889
85	934
86	910
86	925
86	946
87	82
87	790
87	988
88	276
88	727
88	886
89	639
89	993
89	997
90	281
90	399
90	913
91	935
91	983
91	995
92	958
92	960
92	969
93	925
93	982
93	986
94	221
94	905
94	935
95	149
95	745
95	944
96	359
96	877
96	977
97	661
97	987
97	999
98	286
98	615
98	962
99	497
99	630
99	849
100	716
100	922
100	956
101	162
101	560
101	953
102	477
102	630
102	884
103	913
103	917
103	953
104	778
104	899
104	948
105	886
105	908
105	1000
106	913
106	953
106	999
107	934
107	996
107	998
108	628
108	863
108	999
109	690
109	908
109	929
110	616
110	972
110	993
111	917
111	922
111	956
112	698
112	960
112	969
113	931
113	973
113	998
114	891
114	917
114	989
115	841
115	852
115	967
116	783
116	873
116	970
117	525
117	938
117	975
118	892
118	941
118	958
119	853
119	863
119	946
120	446
120	607
120	691
121	160
121	774
121	927
122	802
122	821
122	979
123	709
123	850
123	985
124	944
124	965
124	998
125	891
125	897
125	921
126	786
126	896
126	919
127	504
127	735
127	969
128	198
128	473
128	902
129	266
129	649
129	723
130	939
130	940
130	949
131	471
131	714
131	779
132	951
132	975
132	982
133	512
133	830
133	978
134	933
134	967
134	973
135	971
135	985
135	991
136	794
136	879
136	951
137	674
137	757
137	949
138	813
138	954
138	995
139	743
139	950
139	970
140	583
140	693
140	934
141	763
141	786
141	987
142	266
142	379
142	999
143	606
143	697
143	941
144	734
144	908
144	986
145	848
145	970
145	971
146	869
146	986
146	1000
147	834
147	905
147	996
148	762
148	863
148	984
149	95
149	458
149	981
150	945
150	960
150	969
151	802
151	809
151	992
152	695
152	847
152	913
153	969
153	992
153	997
154	888
154	945
154	997
155	901
155	916
155	986
156	379
156	741
156	836
157	908
157	942
157	986
158	946
158	964
158	981
159	383
159	645
159	836
160	121
160	681
160	854
161	374
161	416
161	953
162	101
162	913
162	1000
163	539
163	960
163	969
164	717
164	923
164	988
165	568
165	924
165	995
166	844
166	935
166	943
167	771
167	838
167	857
168	617
168	799
168	950
169	904
169	953
169	984
170	929
170	940
170	959
171	475
171	627
171	938
172	739
172	852
172	994
173	951
173	956
173	958
174	967
174	973
174	976
175	746
175	900
175	906
176	637
176	903
176	918
177	909
177	969
177	980
178	941
178	955
178	979
179	811
179	986
179	990
180	392
180	943
180	978
181	816
181	908
181	973
182	612
182	829
182	933
183	480
183	956
183	990
184	560
184	865
184	991
185	426
185	723
185	947
186	685
186	928
186	995
187	412
187	833
187	979
188	916
188	943
188	962
189	417
189	718
189	841
190	454
190	643
190	928
191	75
191	973
191	999
192	877
192	949
192	968
193	427
193	964
193	981
194	594
194	607
194	691
195	355
195	479
195	1000
196	277
196	926
196	998
197	813
197	858
197	960
198	128
198	966
198	974
199	964
199	971
199	981
200	41
200	493
200	774
201	541
201	863
201	886
202	355
202	970
202	986
203	69
203	209
203	667
204	426
204	922
204	956
205	863
205	948
205	967
206	331
206	793
206	972
207	272
207	329
207	696
208	918
208	945
208	958
209	203
209	498
209	1000
210	807
210	853
210	996
211	815
211	919
211	995
212	819
212	855
212	974
213	548
213	925
213	930
214	933
214	945
214	964
215	868
215	881
215	995
216	79
216	890
216	957
217	387
217	479
217	931
218	240
218	858
218	976
219	665
219	842
219	979
220	328
220	870
220	896
221	94
221	967
221	971
222	727
222	776
222	797
223	804
223	969
223	971
224	763
224	906
224	917
225	780
225	953
225	991
226	803
226	884
226	972
227	634
227	677
227	818
228	548
228	889
228	939
229	736
229	936
229	978
230	452
230	601
230	876
231	519
231	625
231	880
232	234
232	941
232	988
233	30
233	332
233	921
234	232
234	967
234	981
235	826
235	923
235	979
236	950
236	970
236	984
237	788
237	857
237	920
238	948
238	950
238	995
239	615
239	923
239	966
240	218
240	878
240	896
241	960
241	969
241	987
242	503
242	891
242	955
243	904
243	957
243	980
244	751
244	994
244	996
245	695
245	883
245	901
246	558
246	911
246	976
247	766
247	832
247	927
248	337
248	423
248	839
249	443
249	880
249	960
250	950
250	980
250	992
251	874
251	878
251	911
252	281
252	771
252	806
253	905
253	923
253	980
254	859
254	883
254	901
255	388
255	660
255	974
256	672
256	701
256	735
257	37
257	47
257	715
258	657
258	878
258	906
259	784
259	912
259	990
260	334
260	876
260	935
261	589
261	838
261	943
262	712
262	930
262	977
263	851
263	963
263	993
264	276
264	900
264	962
265	904
265	937
265	987
266	129
266	142
266	269
267	840
267	845
267	857
268	285
268	837
268	857
269	266
269	906
269	933
270	801
270	863
270	963
271	561
271	964
271	981
272	207
272	602
272	783
273	869
273	881
273	962
274	899
274	902
274	978
275	610
275	786
275	971
276	88
276	264
276	632
277	196
277	733
277	992
278	881
278	908
278	942
279	473
279	980
279	998
280	741
280	840
280	938
281	90
281	252
281	617
282	378
282	979
282	981
283	940
283	994
283	998
284	422
284	723
284	918
285	268
285	828
285	917
286	98
286	472
286	613
287	641
287	919
287	953
288	429
288	776
288	979
289	783
289	848
289	873
290	601
290	749
290	923
291	497
291	629
291	696
292	856
292	932
292	995
293	792
293	932
293	958
294	728
294	971
294	983
295	542
295	677
295	784
296	829
296	921
296	960
297	843
297	935
297	997
298	915
298	929
298	997
299	650
299	935
299	958
300	604
300	673
300	724
301	602
301	876
301	905
302	658
302	741
302	889
302	968
303	37
303	818
303	870
303	907
304	650
304	822
304	845
304	966
305	509
305	836
305	900
305	909
306	450
306	930
306	933
306	981
307	751
307	764
307	921
307	996
308	951
308	958
308	989
308	992
309	575
309	681
309	961
309	997
310	951
310	954
310	957
310	998
311	324
311	669
311	883
311	901
312	803
312	951
312	958
312	969
313	914
313	960
313	987
313	990
314	801
314	904
314	953
314	977
315	835
315	862
315	939
315	959
316	754
316	825
316	934
316	974
317	834
317	921
317	923
317	971
318	622
318	708
318	789
318	988
319	384
319	640
319	659
319	903
320	362
320	846
320	918
320	967
321	364
321	913
321	942
321	946
322	806
322	845
322	941
322	999
323	325
323	723
323	818
323	907
324	311
324	513
324	932
324	995
325	323
325	836
325	909
325	994
326	32
326	898
326	954
326	995
327	521
327	900
327	974
327	977
328	220
328	670
328	870
328	950
329	207
329	732
329	886
329	919
330	505
330	745
330	965
330	991
331	4
331	206
331	979
331	997
332	233
332	703
332	930
332	952
333	85
333	824
333	830
333	985
334	260
334	820
334	935
334	984
335	582
335	987
335	989
335	990
336	603
336	883
336	936
336	937
337	248
337	576
337	620
337	807
338	343
338	445
338	924
338	995
339	673
339	861
339	917
339	977
340	936
340	963
340	971
340	994
341	682
341	874
341	930
341	988
342	627
342	876
342	970
342	989
343	338
343	673
343	793
343	853
344	673
344	741
344	909
344	955
345	867
345	894
345	912
345	988
346	860
346	947
346	960
346	969
347	609
347	950
347	971
347	993
348	572
348	712
348	967
348	973
349	772
349	848
349	873
349	953
350	927
350	962
350	975
350	999
351	596
351	623
351	947
351	975
352	28
352	753
352	897
352	928
353	958
353	966
353	970
353	984
354	907
354	941
354	962
354	999
355	195
355	202
355	479
355	967
356	546
356	783
356	931
356	946
357	566
357	602
357	794
357	994
358	36
358	592
358	956
358	962
359	96
359	780
359	874
359	913
360	813
360	846
360	987
360	990
361	600
361	924
361	976
361	978
362	320
362	776
362	892
362	997
363	826
363	900
363	970
363	977
364	321
364	394
364	529
364	929
365	522
365	624
365	853
365	855
366	815
366	936
366	973
366	988
367	551
367	790
367	947
367	982
368	511
368	928
368	936
368	937
369	761
369	828
369	917
369	989
370	371
370	792
370	889
370	914
371	370
371	964
371	977
371	981
372	759
372	881
372	911
372	972
373	63
373	484
373	706
373	914
374	161
374	802
374	810
374	997
375	737
375	935
375	945
375	984
376	502
376	939
376	940
376	976
377	423
377	793
377	861
377	946
378	282
378	454
378	858
378	976
379	142
379	156
379	723
379	868
380	409
380	582
380	832
380	916
381	604
381	970
381	982
381	984
382	500
382	603
382	659
382	702
383	159
383	785
383	952
383	976
384	319
384	580
384	855
384	890
385	386
385	436
385	777
385	978
386	385
386	924
386	954
386	978
387	15
387	217
387	964
387	981
388	255
388	476
388	527
388	928
389	894
389	904
389	991
389	993
390	62
390	702
390	919
390	966
391	721
391	854
391	956
391	996
392	180
392	424
392	468
392	666
393	396
393	817
393	846
393	996
394	364
394	628
394	933
394	959
395	731
395	825
395	947
395	999
396	393
396	599
396	867
396	908
397	945
397	985
397	992
397	994
398	682
398	874
398	930
398	973
399	90
399	496
399	879
399	984
400	752
400	857
400	960
400	969
401	538
401	629
401	841
401	874
402	808
402	812
402	914
402	997
403	69
403	461
403	667
403	984
404	516
404	863
404	919
404	985
405	499
405	810
405	820
405	891
406	623
406	830
406	855
406	979
407	583
407	740
407	904
407	966
408	665
408	749
408	800
408	953
409	380
409	972
409	979
409	985
410	50
410	820
410	875
410	879
411	722
411	757
411	863
411	981
412	187
412	872
412	931
412	999
413	633
413	911
413	918
413	964
414	460
414	619
414	640
414	978
415	846
415	881
415	954
415	968
416	161
416	900
416	945
416	978
417	189
417	884
417	915
417	926
418	50
418	969
418	984
418	999
419	786
419	804
419	818
419	836
420	794
420	879
420	915
420	961
421	887
421	925
421	965
421	999
422	80
422	284
422	525
422	997
423	248
423	377
423	858
423	948
424	392
424	625
424	938
424	999
425	803
425	805
425	955
425	987
426	185
426	204
426	817
426	996
427	193
427	720
427	838
427	988
428	746
428	919
428	937
428	993
429	288
429	885
429	951
429	958
430	531
430	756
430	951
430	958
431	58
431	835
431	925
431	958
432	665
432	685
432	767
432	836
433	729
433	740
433	778
433	966
434	821
434	880
434	984
434	995
435	436
435	737
435	744
435	790
436	385
436	435
436	832
436	867
437	768
437	905
437	951
437	958
438	636
438	649
438	714
438	981
439	844
439	870
439	899
439	925
440	826
440	869
440	987
440	990
441	616
441	787
441	926
441	962
442	936
442	937
442	981
442	983
443	27
443	249
443	880
443	990
444	821
444	833
444	873
444	956
445	338
445	490
445	807
445	853
446	120
446	749
446	890
446	893
447	920
447	963
447	992
447	993
448	907
448	960
448	969
448	996
449	814
449	913
449	914
449	935
450	306
450	969
450	994
450	998
451	71
451	844
451	870
451	983
452	230
452	887
452	917
452	996
453	612
453	749
453	782
453	923
454	190
454	378
454	718
454	841
455	874
455	903
455	986
455	1000
456	460
456	471
456	865
456	978
457	20
457	750
457	953
457	996
458	149
458	745
458	946
458	981
459	676
459	793
459	917
459	939
460	414
460	456
460	861
460	982
461	403
461	590
461	727
461	732
462	19
462	782
462	973
462	987
463	926
463	960
463	969
463	989
464	657
464	945
464	952
464	968
465	601
465	642
465	907
465	949
466	16
466	504
466	594
466	977
467	499
467	693
467	745
467	865
468	392
468	649
468	966
468	974
469	760
469	862
469	891
469	948
470	564
470	827
470	947
470	1000
471	131
471	456
471	902
471	979
472	47
472	286
472	834
472	950
473	128
473	279
473	626
473	1000
474	730
474	926
474	943
474	964
475	171
475	664
475	740
475	966
476	388
476	833
476	839
476	840
476	928
477	102
477	487
477	579
477	734
477	984
478	491
478	906
478	912
478	933
478	989
479	195
479	217
479	355
479	585
479	915
480	183
480	521
480	592
480	956
480	963
481	592
481	867
481	954
481	968
481	992
482	584
482	665
482	747
482	835
482	918
483	864
483	911
483	918
483	991
483	999
484	373
484	647
484	671
484	718
484	965
485	45
485	655
485	936
485	937
485	980
486	890
486	934
486	946
486	949
486	956
487	60
487	477
487	782
487	896
487	987
488	55
488	717
488	926
488	962
488	979
489	1
489	817
489	922
489	989
489	991
490	445
490	769
490	925
490	947
490	999
491	478
491	589
491	631
491	667
491	933
492	720
492	726
492	858
492	953
492	976
493	200
493	752
493	970
493	984
493	985
494	706
494	874
494	980
494	984
494	988
495	607
495	846
495	982
495	996
495	999
496	399
496	583
496	799
496	905
496	984
497	99
497	291
497	734
497	860
497	967
498	209
498	878
498	948
498	955
498	992
499	405
499	467
499	861
499	972
499	977
500	382
500	796
500	899
500	987
500	990
501	822
501	887
501	890
501	903
501	980
502	376
502	554
502	726
502	760
502	976
503	242
503	750
503	799
503	847
503	916
504	127
504	466
504	672
504	703
504	735
505	330
505	622
505	625
505	933
505	969
506	724
506	862
506	973
506	979
506	997
507	754
507	756
507	836
507	958
507	964
508	46
508	876
508	961
508	985
508	996
509	305
509	765
509	794
509	841
509	900
510	527
510	847
510	879
510	977
510	990
511	368
511	695
511	820
511	837
511	887
512	133
512	644
512	766
512	915
512	991
513	324
513	828
513	886
513	917
513	949
514	695
514	866
514	952
514	968
514	996
515	759
515	850
515	952
515	954
515	968
516	404
516	817
516	839
516	919
516	941
517	770
517	894
517	910
517	923
517	966
518	683
518	885
518	909
518	966
518	974
519	231
519	556
519	932
519	952
519	954
520	705
520	875
520	955
520	985
520	992
521	327
521	480
521	893
521	971
521	989
522	365
522	666
522	758
522	807
522	853
523	562
523	601
523	789
523	929
523	942
524	871
524	925
524	947
524	975
524	981
525	117
525	422
525	535
525	834
525	955
526	829
526	868
526	961
526	987
526	990
527	388
527	510
527	647
527	844
527	989
528	628
528	780
528	905
528	965
528	983
529	364
529	765
529	876
529	895
529	987
530	686
530	692
530	733
530	827
530	957
531	430
531	595
531	971
531	983
531	989
532	678
532	762
532	886
532	922
532	988
533	596
533	919
533	932
533	967
533	995
534	579
534	717
534	850
534	874
534	988
535	525
535	686
535	803
535	880
535	980
536	558
536	708
536	726
536	833
536	922
537	648
537	764
537	812
537	891
537	965
538	401
538	841
538	854
538	866
538	920
539	163
539	954
539	960
539	969
539	983
540	543
540	716
540	880
540	908
540	973
541	201
541	874
541	945
541	985
541	988
542	295
542	789
542	832
542	867
542	924
543	540
543	821
543	873
543	888
543	985
544	766
544	785
544	827
544	854
544	959
545	552
545	599
545	771
545	938
545	982
546	356
546	845
546	923
546	950
546	992
547	614
547	875
547	888
547	970
547	984
548	213
548	228
548	940
548	994
548	1000
549	31
549	641
549	746
549	807
549	966
550	833
550	902
550	979
550	985
550	986
551	367
551	596
551	889
551	894
551	908
552	545
552	596
552	872
552	936
552	993
553	704
553	782
553	896
553	920
553	954
554	502
554	612
554	749
554	894
554	974
555	749
555	804
555	869
555	907
555	972
[truncated: 5,434 more rows]
