# Supplementary material for: A simple and effective convolutional operator for node classification without features by graph convolutional networks
Source: PLoS One. 2024 Apr 30;19(4):e0301476. doi: 10.1371/journal.pone.0301476 (PMC11060547; doi:10.1371/journal.pone.0301476)
Supplement: S1 Datasets — (ZIP) [file pone.0301476.s001.zip › S1 Datasets/Synthetic_graph_6/community.dat]

1	11
2	29
3	40
4	36
5	11
6	1
7	30
8	18
9	27
10	46
11	22
12	12
13	47
14	34
15	61
16	4
17	50
18	12
19	33
20	6
21	43
22	60
23	10
24	17
25	12
26	15
27	1
28	43
29	20
30	44
31	22
32	48
33	47
34	55
35	55
36	18
37	28
38	57
39	43
40	33
41	21
42	4
43	56
44	19
45	30
46	49
47	34
48	29
49	5
50	13
51	34
52	25
53	65
54	34
55	27
56	10
57	24
58	6
59	45
60	24
61	7
62	19
63	6
64	25
65	7
66	11
67	53
68	22
69	39
70	25
71	63
72	26
73	7
74	26
75	40
76	10
77	26
78	59
79	30
80	60
81	32
82	3
83	33
84	23
85	11
86	1
87	51
88	48
89	17
90	25
91	5
92	1
93	15
94	15
95	46
96	58
97	27
98	44
99	26
100	60
101	36
102	43
103	33
104	33
105	24
106	58
107	56
108	18
109	60
110	12
111	49
112	11
113	19
114	1
115	26
116	17
117	6
118	20
119	23
120	26
121	36
122	15
123	41
124	18
125	25
126	26
127	3
128	14
129	21
130	27
131	15
132	31
133	65
134	11
135	52
136	8
137	6
138	61
139	7
140	39
141	49
142	31
143	43
144	15
145	61
146	43
147	25
148	58
149	45
150	42
151	25
152	12
153	13
154	10
155	48
156	34
157	42
158	26
159	4
160	50
161	17
162	1
163	17
164	7
165	32
166	44
167	25
168	60
169	24
170	61
171	9
172	60
173	41
174	29
175	63
176	61
177	26
178	34
179	12
180	48
181	33
182	10
183	29
184	41
185	16
186	39
187	24
188	33
189	22
190	38
191	27
192	10
193	11
194	11
195	33
196	22
197	34
198	3
199	36
200	50
201	22
202	25
203	52
204	43
205	16
206	6
207	3
208	48
209	60
210	4
211	21
212	54
213	1
214	38
215	22
216	47
217	47
218	12
219	32
220	43
221	11
222	1
223	45
224	49
225	12
226	62
227	12
228	41
229	29
230	16
231	43
232	10
233	1
234	34
235	47
236	35
237	22
238	19
239	36
240	52
241	37
242	11
243	3
244	11
245	56
246	5
247	56
248	1
249	10
250	3
251	43
252	47
253	41
254	41
255	21
256	21
257	39
258	1
259	1
260	27
261	10
262	16
263	22
264	46
265	1
266	29
267	65
268	16
269	14
270	62
271	12
272	36
273	45
274	49
275	1
276	41
277	8
278	54
279	43
280	13
281	49
282	8
283	34
284	27
285	3
286	56
287	60
288	34
289	6
290	13
291	26
292	29
293	61
294	58
295	13
296	14
297	63
298	33
299	19
300	25
301	34
302	53
303	11
304	19
305	52
306	5
307	63
308	50
309	34
310	64
311	20
312	3
313	37
314	39
315	1
316	45
317	35
318	56
319	6
320	28
321	49
322	27
323	15
324	33
325	26
326	3
327	10
328	7
329	9
330	11
331	7
332	47
333	43
334	16
335	61
336	13
337	21
338	28
339	23
340	32
341	22
342	60
343	26
344	20
345	37
346	29
347	65
348	19
349	48
350	41
351	31
352	26
353	29
354	57
355	45
356	24
357	27
358	3
359	29
360	3
361	34
362	65
363	26
364	63
365	23
366	24
367	22
368	58
369	52
370	9
371	5
372	7
373	43
374	46
375	17
376	34
377	9
378	34
379	3
380	7
381	43
382	26
383	1
384	2
385	24
386	19
387	60
388	11
389	23
390	25
391	40
392	39
393	53
394	20
395	39
396	22
397	3
398	10
399	34
400	34
401	22
402	55
403	54
404	14
405	64
406	38
407	39
408	10
409	15
410	64
411	53
412	46
413	4
414	60
415	8
416	64
417	35
418	6
419	13
420	8
421	62
422	7
423	15
424	1
425	22
426	31
427	34
428	7
429	8
430	60
431	1
432	37
433	41
434	10
435	22
436	25
437	51
438	55
439	1
440	32
441	26
442	6
443	64
444	48
445	28
446	21
447	3
448	29
449	12
450	7
451	10
452	7
453	41
454	33
455	39
456	47
457	34
458	59
459	48
460	34
461	3
462	45
463	43
464	25
465	1
466	24
467	55
468	2
469	43
470	5
471	6
472	18
473	62
474	61
475	7
476	23
477	27
478	49
479	63
480	25
481	7
482	65
483	56
484	36
485	32
486	53
487	36
488	16
489	22
490	45
491	10
492	36
493	53
494	48
495	7
496	21
497	12
498	29
499	49
500	39
501	56
502	8
503	60
504	51
505	43
506	38
507	37
508	59
509	34
510	52
511	19
512	62
513	2
514	48
515	23
516	10
517	39
518	49
519	45
520	41
521	65
522	45
523	26
524	43
525	25
526	14
527	6
528	13
529	22
530	22
531	10
532	6
533	58
534	54
535	27
536	39
537	8
538	4
539	11
540	60
541	62
542	45
543	33
544	16
545	25
546	22
547	45
548	40
549	44
550	21
551	41
552	25
553	29
554	34
555	20
556	64
557	7
558	59
559	54
560	34
561	40
562	19
563	22
564	39
565	27
566	5
567	41
568	54
569	11
570	58
571	23
572	6
573	23
574	55
575	29
576	60
577	31
578	4
579	60
580	7
581	12
582	41
583	27
584	60
585	3
586	53
587	60
588	15
589	6
590	27
591	41
592	37
593	18
594	45
595	7
596	53
597	3
598	65
599	25
600	47
601	33
602	20
603	54
604	36
605	24
606	34
607	43
608	60
609	22
610	10
611	48
612	6
613	43
614	47
615	43
616	10
617	16
618	39
619	63
620	27
621	51
622	24
623	22
624	17
625	52
626	3
627	10
628	14
629	11
630	45
631	42
632	33
633	48
634	27
635	7
636	3
637	8
638	57
639	2
640	20
641	3
642	37
643	43
644	33
645	65
646	51
647	61
648	34
649	8
650	10
651	10
652	25
653	41
654	39
655	49
656	45
657	8
658	45
659	57
660	11
661	33
662	47
663	13
664	36
665	27
666	62
667	6
668	49
669	18
670	25
671	53
672	29
673	6
674	1
675	19
676	64
677	21
678	49
679	6
680	1
681	6
682	2
683	6
684	20
685	56
686	9
687	42
688	64
689	19
690	17
691	42
692	48
693	28
694	35
695	53
696	61
697	55
698	60
699	25
700	7
701	11
702	53
703	43
704	2
705	19
706	60
707	26
708	29
709	1
710	10
711	60
712	6
713	29
714	6
715	4
716	65
717	1
718	16
719	32
720	3
721	9
722	50
723	5
724	19
725	33
726	41
727	60
728	1
729	60
730	28
731	37
732	57
733	8
734	52
735	63
736	61
737	44
738	33
739	7
740	65
741	60
742	1
743	47
744	43
745	64
746	11
747	45
748	24
749	62
750	34
751	22
752	45
753	44
754	32
755	33
756	28
757	28
758	22
759	7
760	57
761	39
762	14
763	46
764	33
765	27
766	63
767	30
768	6
769	27
770	21
771	48
772	41
773	14
774	24
775	39
776	64
777	56
778	49
779	61
780	23
781	36
782	11
783	34
784	53
785	45
786	61
787	53
788	25
789	21
790	46
791	27
792	61
793	31
794	13
795	60
796	50
797	38
798	25
799	3
800	3
801	17
802	50
803	26
804	3
805	19
806	9
807	13
808	30
809	27
810	59
811	49
812	13
813	10
814	21
815	65
816	33
817	16
818	5
819	43
820	27
821	54
822	46
823	25
824	34
825	53
826	45
827	25
828	35
829	3
830	18
831	5
832	22
833	21
834	43
835	43
836	13
837	62
838	34
839	6
840	20
841	1
842	43
843	59
844	3
845	9
846	65
847	60
848	63
849	9
850	55
851	3
852	34
853	10
854	17
855	43
856	52
857	27
858	60
859	63
860	28
861	12
862	36
863	11
864	23
865	47
866	10
867	47
868	12
869	25
870	25
871	38
872	9
873	5
874	39
875	11
876	3
877	15
878	54
879	57
880	65
881	25
882	27
883	39
884	27
885	43
886	6
887	25
888	53
889	37
890	60
891	38
892	65
893	27
894	39
895	11
896	14
897	13
898	18
899	21
900	1
901	50
902	13
903	60
904	45
905	34
906	60
907	33
908	55
909	7
910	38
911	3
912	44
913	48
914	47
915	29
916	52
917	11
918	1
919	41
920	6
921	21
922	49
923	22
924	11
925	1
926	8
927	37
928	22
929	44
930	1
931	49
932	8
933	33
934	36
935	46
936	53
937	10
938	57
939	1
940	36
941	16
942	53
943	57
944	61
945	11
946	47
947	23
948	45
949	3
950	21
951	53
952	43
953	60
954	15
955	47
956	25
957	7
958	6
959	55
960	19
961	36
962	39
963	21
964	6
965	33
966	15
967	3
968	48
969	52
970	1
971	1
972	45
973	34
974	19
975	11
976	45
977	48
978	6
979	25
980	6
981	43
982	8
983	1
984	21
985	47
986	33
987	48
988	21
989	60
990	60
991	22
992	39
993	3
994	41
995	6
996	27
997	65
998	48
999	8
1000	34
