# Supplementary material for: A simple and effective convolutional operator for node classification without features by graph convolutional networks
Source: PLoS One. 2024 Apr 30;19(4):e0301476. doi: 10.1371/journal.pone.0301476 (PMC11060547; doi:10.1371/journal.pone.0301476)
Supplement: S1 Datasets — (ZIP) [file pone.0301476.s001.zip › S1 Datasets/Synthetic_graph_6/network.dat]

1	875
1	951
1	957
2	732
2	867
2	915
3	455
3	548
3	694
4	873
4	940
4	989
5	709
5	771
5	917
6	463
6	971
6	974
7	808
7	837
7	849
8	676
8	898
8	929
9	459
9	590
9	845
10	722
10	935
10	936
11	926
11	928
11	991
12	804
12	868
12	983
13	462
13	913
13	985
14	520
14	905
14	979
15	425
15	786
15	792
16	578
16	715
16	992
17	606
17	802
17	893
18	271
18	870
18	990
19	327
19	632
19	777
20	652
20	952
20	980
21	286
21	692
21	703
22	449
22	918
22	953
23	853
23	920
23	937
24	597
24	801
24	983
25	152
25	879
25	980
26	378
26	966
26	980
27	812
27	970
27	981
28	913
28	924
28	981
29	394
29	771
29	840
30	453
30	912
30	929
31	962
31	984
31	991
32	758
32	934
32	998
33	146
33	939
33	985
34	834
34	940
34	959
35	443
35	812
35	959
36	89
36	898
36	982
37	320
37	655
37	860
38	943
38	974
38	999
39	469
39	884
39	993
40	601
40	907
40	950
41	886
41	992
41	999
42	538
42	638
42	886
43	483
43	847
43	851
44	630
44	922
44	960
45	429
45	808
45	984
46	501
46	922
46	944
47	190
47	491
47	1000
48	500
48	575
48	823
49	799
49	818
49	986
50	399
50	807
50	945
51	242
51	648
51	911
52	869
52	956
52	997
53	740
53	946
53	997
54	252
54	891
54	973
55	373
55	386
55	893
56	402
56	516
56	737
57	727
57	774
57	895
58	824
58	964
58	980
59	948
59	972
59	977
60	169
60	273
60	748
61	331
61	475
61	989
62	561
62	881
62	974
63	839
63	896
63	995
64	93
64	851
64	979
65	828
65	909
65	947
66	125
66	863
66	934
67	914
67	942
67	953
68	623
68	822
68	887
69	718
69	970
69	992
70	787
70	836
70	979
71	568
71	742
71	848
72	74
72	840
72	861
73	156
73	595
73	857
74	72
74	499
74	914
75	529
75	561
75	1000
76	818
76	853
76	857
77	363
77	586
77	885
78	810
78	831
78	843
79	767
79	808
79	999
80	191
80	795
80	832
81	340
81	719
81	929
82	248
82	597
82	805
83	258
83	619
83	755
84	380
84	849
84	947
85	835
85	895
85	983
86	95
86	939
86	975
87	621
87	780
87	864
88	908
88	987
88	998
89	36
89	801
89	921
90	167
90	652
90	938
91	371
91	818
91	953
92	517
92	935
92	971
93	64
93	954
93	966
94	966
94	991
94	998
95	86
95	935
95	977
96	294
96	960
96	993
97	864
97	867
97	996
98	376
98	929
98	988
99	177
99	325
99	962
100	858
100	988
100	990
101	168
101	806
101	934
102	721
102	954
102	981
103	539
103	985
103	986
104	731
104	846
104	986
105	748
105	833
105	872
106	570
106	994
106	999
107	643
107	685
107	965
108	592
108	830
108	898
109	378
109	890
109	918
110	334
110	682
110	868
111	566
111	746
111	931
112	330
112	945
112	969
113	792
113	871
113	985
114	431
114	958
114	972
115	707
115	803
115	831
116	854
116	966
116	998
117	712
117	734
117	931
118	208
118	640
118	731
119	771
119	780
119	790
120	441
120	839
120	852
121	934
121	961
121	995
122	182
122	877
122	966
123	591
123	817
123	925
124	898
124	939
124	958
125	66
125	869
125	904
126	291
126	659
126	859
127	330
127	799
127	906
128	404
128	980
128	993
129	921
129	923
129	982
130	910
130	914
130	996
131	489
131	652
131	954
132	577
132	793
132	983
133	892
133	912
133	997
134	388
134	527
134	558
135	742
135	928
135	969
136	800
136	842
136	999
137	619
137	666
137	980
138	813
138	944
138	965
139	422
139	937
139	946
140	803
140	972
140	992
141	594
141	597
141	931
142	269
142	784
142	793
143	785
143	885
143	982
144	490
144	745
144	966
145	147
145	474
145	765
146	33
146	790
146	885
147	145
147	827
147	901
148	368
148	856
148	862
149	547
149	921
149	951
150	631
150	691
150	991
151	805
151	881
151	960
152	25
152	601
152	868
153	485
153	794
153	965
154	207
154	616
154	985
155	854
155	987
155	998
156	73
156	760
156	951
157	687
157	907
157	909
158	352
158	879
158	935
159	305
159	502
159	942
160	736
160	901
160	992
161	319
161	854
161	944
162	248
162	983
162	999
163	591
163	787
163	874
164	297
164	909
164	987
165	511
165	719
165	948
166	314
166	755
166	929
167	90
167	782
167	981
168	101
168	898
168	989
169	60
169	605
169	622
170	257
170	696
170	967
171	598
171	845
171	988
172	906
172	988
172	990
173	906
173	916
173	994
174	708
174	710
174	998
175	616
175	619
175	755
176	779
176	786
176	798
177	99
177	179
177	731
178	234
178	882
178	920
179	177
179	581
179	724
180	548
180	963
180	977
181	808
181	833
181	933
182	122
182	813
182	987
183	498
183	750
183	912
184	495
184	851
184	994
185	774
185	941
185	984
186	314
186	607
186	955
187	297
187	466
187	893
188	866
188	917
188	986
189	310
189	609
189	990
190	47
190	625
190	910
191	80
191	937
191	996
192	627
192	946
192	997
193	705
193	746
193	895
194	895
194	905
194	941
195	464
195	750
195	965
196	530
196	606
196	906
197	850
197	882
197	1000
198	549
198	626
198	805
199	595
199	940
199	970
200	516
200	901
200	929
201	832
201	928
201	985
202	560
202	610
202	881
203	734
203	969
203	977
204	213
204	952
204	962
205	941
205	973
205	976
206	319
206	876
206	975
207	154
207	991
207	993
208	118
208	891
208	998
209	847
209	964
209	969
210	413
210	910
210	922
211	913
211	980
211	984
212	603
212	935
212	959
213	204
213	657
213	970
214	871
214	910
214	942
215	832
215	945
215	957
216	938
216	955
216	985
217	946
217	962
217	987
218	497
218	695
218	861
219	485
219	800
219	831
220	635
220	981
220	990
221	224
221	761
221	863
222	828
222	855
222	971
223	278
223	880
223	972
224	221
224	281
224	668
225	861
225	961
225	1000
226	296
226	473
226	550
227	868
227	954
227	993
228	541
228	772
228	939
229	713
229	965
229	982
230	357
230	941
230	994
231	382
231	761
231	952
232	414
232	866
232	904
233	818
233	841
233	941
234	178
234	938
234	999
235	783
235	915
235	985
236	295
236	828
236	869
237	359
237	401
237	891
238	420
238	794
238	974
239	859
239	961
239	995
240	732
240	969
240	987
241	768
241	927
241	971
242	51
242	683
242	945
243	952
243	971
243	979
244	539
244	838
244	910
245	483
245	498
245	501
246	439
246	831
246	949
247	685
247	757
247	886
248	82
248	162
248	720
249	451
249	562
249	981
250	636
250	770
250	934
251	716
251	819
251	919
252	54
252	701
252	985
253	793
253	919
253	944
254	827
254	933
254	994
255	789
255	813
255	963
256	304
256	877
256	950
257	170
257	591
257	894
258	83
258	709
258	940
259	902
259	918
259	991
260	784
260	893
260	993
261	630
261	822
261	937
262	718
262	749
262	903
263	751
263	865
263	991
264	456
264	693
264	935
265	751
265	801
265	930
266	675
266	915
266	978
267	705
267	971
267	997
268	696
268	817
268	826
269	142
269	614
269	896
270	475
270	746
270	837
271	18
271	399
271	861
272	783
272	882
272	934
273	60
273	519
273	862
274	796
274	811
274	986
275	747
275	837
275	970
276	955
276	963
276	994
277	387
277	810
277	999
278	223
278	821
278	963
279	760
279	835
279	892
280	902
280	952
280	981
281	224
281	918
281	967
282	319
282	976
282	999
283	617
283	824
283	973
284	505
284	884
284	948
285	861
285	909
285	949
286	21
286	777
286	944
287	711
287	847
287	870
288	838
288	876
288	878
289	404
289	470
289	995
290	559
290	818
290	897
291	126
291	570
291	988
292	353
292	904
292	997
293	746
293	819
293	944
294	96
294	533
294	781
294	848
295	236
295	836
295	911
295	937
296	226
296	762
296	803
296	896
297	164
297	187
297	317
297	859
298	518
298	720
298	725
298	965
299	921
299	928
299	960
299	974
300	599
300	788
300	813
300	988
301	509
301	842
301	888
301	905
302	760
302	845
302	888
302	951
303	724
303	917
303	975
303	994
304	256
304	876
304	954
304	960
305	159
305	916
305	969
305	999
306	672
306	818
306	873
306	970
307	349
307	638
307	808
307	848
308	847
308	901
308	937
308	979
309	399
309	538
309	725
309	750
310	189
310	410
310	598
310	676
311	344
311	521
311	684
311	798
312	318
312	770
312	821
312	949
313	340
313	533
313	927
313	952
314	166
314	186
314	657
314	850
315	641
315	646
315	680
315	970
316	416
316	752
316	898
316	976
317	297
317	694
317	721
317	828
318	312
318	587
318	720
318	777
319	161
319	206
319	282
319	995
320	37
320	338
320	465
320	860
321	353
321	577
321	922
321	923
322	884
322	956
322	964
322	997
323	427
323	591
323	954
323	996
324	661
324	706
324	753
324	883
325	99
325	707
325	836
325	930
326	551
326	974
326	983
326	993
327	19
327	650
327	874
327	981
328	552
328	580
328	582
328	759
329	621
329	686
329	806
329	906
330	112
330	127
330	908
330	924
331	61
331	700
331	902
331	968
332	867
332	921
332	949
332	985
333	524
333	751
333	769
333	955
334	110
334	488
334	798
334	814
335	692
335	852
335	944
335	977
336	812
336	897
336	924
336	963
337	800
337	834
337	892
337	988
338	320
338	757
338	825
338	932
339	686
339	757
339	864
339	989
340	81
340	313
340	740
340	754
341	742
341	864
341	893
341	991
342	440
342	932
342	980
342	990
343	382
343	594
343	707
343	972
344	311
344	740
344	862
344	895
345	591
345	878
345	916
345	927
346	594
346	708
346	746
346	926
347	698
347	804
347	814
347	997
348	680
348	960
348	964
348	974
349	307
349	987
349	996
349	998
350	542
350	703
350	719
350	794
351	426
351	571
351	793
351	981
352	158
352	442
352	736
352	979
353	292
353	321
353	915
353	975
354	789
354	943
354	981
354	999
355	752
355	949
355	965
355	976
356	385
356	688
356	748
356	994
357	230
357	503
357	791
357	853
358	368
358	866
358	928
358	949
359	237
359	575
359	672
359	826
360	600
360	911
360	996
360	998
361	748
361	828
361	973
361	1000
362	755
362	892
362	925
362	997
363	77
363	370
363	372
363	487
364	766
364	848
364	861
364	884
365	515
365	793
365	864
365	947
366	748
366	774
366	776
366	958
367	671
367	782
367	923
367	928
368	148
368	358
368	850
368	875
369	803
369	856
369	969
369	979
370	363
370	486
370	849
370	922
371	91
371	421
371	461
371	983
372	363
372	791
372	909
372	957
373	55
373	613
373	709
373	760
374	375
374	763
374	890
374	935
375	374
375	690
375	854
375	1000
376	98
376	954
376	957
376	1000
377	768
377	845
377	872
377	968
378	26
378	109
378	824
378	829
379	447
379	691
379	964
379	967
380	84
380	895
380	901
380	957
381	734
381	834
381	925
381	981
382	231
382	343
382	523
382	1000
383	745
383	939
383	983
383	995
384	513
384	951
384	980
384	989
385	356
385	466
385	995
385	998
386	55
386	728
386	780
386	960
387	277
387	856
387	953
387	989
388	134
388	706
388	852
388	940
389	770
389	785
389	947
389	978
390	701
390	844
390	870
390	979
391	725
391	842
391	968
391	997
392	611
392	874
392	910
392	949
393	951
393	969
393	981
393	999
394	29
394	840
394	985
394	986
395	793
395	911
395	962
395	971
396	705
396	832
396	991
396	997
397	626
397	648
397	943
397	967
398	491
398	516
398	942
398	992
399	50
399	271
399	309
399	1000
400	687
400	923
400	973
400	1000
401	237
401	643
401	860
401	991
402	56
402	543
402	910
402	959
403	599
403	773
403	878
403	989
404	128
404	289
404	572
404	746
405	556
405	685
405	688
405	972
406	414
406	556
406	757
406	871
407	564
407	914
407	927
407	962
408	596
408	853
408	928
408	988
409	873
409	954
409	956
409	966
410	310
410	776
410	974
410	978
411	702
411	803
411	905
411	996
412	822
412	914
412	935
412	1000
413	210
413	715
413	758
413	971
414	232
414	406
414	906
414	974
415	700
415	815
415	982
415	999
416	316
416	580
416	676
416	954
417	694
417	816
417	828
417	974
418	445
418	903
418	978
418	980
419	855
419	902
419	938
419	991
420	238
420	861
420	982
420	999
421	371
421	541
421	561
421	837
422	139
422	497
422	550
422	957
423	509
423	620
423	747
423	954
424	700
424	767
424	925
424	983
425	15
425	683
425	991
425	993
426	351
426	990
426	991
426	997
427	323
427	460
427	924
427	1000
428	555
428	605
428	704
428	957
429	45
429	837
429	982
429	999
430	534
430	858
430	900
430	989
431	114
431	820
431	835
431	930
432	794
432	889
432	927
432	930
433	878
433	907
433	919
433	994
434	866
434	916
434	929
434	971
435	828
435	969
435	985
435	991
436	510
436	827
436	887
436	981
437	504
437	646
437	713
437	949
438	554
438	892
438	908
438	959
439	246
439	680
439	927
439	939
440	342
440	676
440	719
440	741
441	120
441	715
441	803
441	875
442	352
442	471
442	768
442	978
443	35
443	776
443	897
443	905
444	558
444	802
444	977
444	998
445	418
445	693
445	756
445	973
446	656
446	863
446	984
446	988
447	379
447	603
447	800
447	974
448	498
448	713
448	900
448	986
449	22
449	861
449	896
449	984
450	481
450	756
450	759
450	830
451	249
451	681
451	797
451	982
452	535
452	905
452	909
452	957
453	30
453	726
453	823
453	860
453	919
454	661
454	744
454	897
454	922
454	986
455	3
455	951
455	958
455	962
455	992
456	264
456	600
456	905
456	985
456	998
457	458
457	838
457	905
457	934
457	992
458	457
458	810
458	836
458	843
458	953
459	9
459	529
459	977
459	986
459	987
460	427
460	768
460	783
460	910
460	983
461	371
461	473
461	967
461	982
461	993
462	13
462	785
462	899
462	948
462	996
463	6
463	469
463	579
463	777
463	835
464	195
464	599
464	609
464	774
464	956
465	320
465	496
465	900
465	918
465	982
466	187
466	385
466	768
466	871
466	939
467	908
467	920
467	933
467	934
467	959
468	682
468	704
468	793
468	865
468	979
469	39
469	463
469	734
469	854
469	972
470	289
470	822
470	831
470	873
470	966
471	442
471	571
471	789
471	856
471	886
472	669
472	801
472	830
472	904
472	992
473	226
473	461
473	749
473	806
473	879
474	145
474	778
474	904
474	908
474	944
475	61
475	270
475	884
475	909
475	1000
476	754
476	780
476	846
476	947
476	966
477	765
477	769
477	956
477	966
477	998
478	499
478	778
478	910
478	970
478	990
479	776
479	848
479	859
479	918
479	946
480	552
480	854
480	935
480	979
480	997
481	450
481	485
481	839
481	890
481	957
482	892
482	898
482	973
482	977
482	997
483	43
483	245
483	782
483	876
483	890
484	781
484	888
484	910
484	961
484	988
485	153
485	219
485	481
485	754
485	940
486	370
486	824
486	888
486	892
486	942
487	363
487	680
487	940
487	961
487	968
488	334
488	513
488	941
488	949
488	999
489	131
489	716
489	751
489	851
489	898
490	144
490	708
490	753
490	826
490	972
491	47
491	398
491	868
491	937
491	962
492	855
492	862
492	896
492	940
492	970
493	665
493	829
493	845
493	936
493	942
494	536
494	815
494	857
494	987
494	998
495	184
495	557
495	635
495	679
495	987
496	465
496	899
496	914
496	929
496	988
497	218
497	422
497	581
497	919
497	976
498	183
498	245
498	448
498	739
498	990
499	74
499	478
499	723
499	743
499	931
500	48
500	883
500	940
500	962
500	982
501	46
501	245
501	775
501	777
501	987
502	159
502	674
502	945
502	982
502	999
503	357
503	517
503	727
503	899
503	990
504	437
504	621
504	717
504	960
504	995
505	284
505	522
505	796
505	835
505	981
506	830
506	871
506	910
506	915
506	991
507	843
507	889
507	922
507	927
507	942
508	509
508	810
508	843
508	872
508	962
509	301
509	423
509	508
509	978
509	1000
510	436
510	707
510	916
510	935
510	969
511	165
511	705
511	782
511	784
511	974
512	666
512	749
512	917
512	948
512	989
513	384
513	488
513	639
513	858
513	948
514	730
514	756
514	843
514	987
514	998
515	365
515	547
515	580
515	947
515	967
516	56
516	200
516	398
516	658
516	998
517	92
517	503
517	814
517	883
517	962
518	298
518	886
518	922
518	931
518	971
519	273
519	669
519	924
519	933
519	976
520	14
520	761
520	919
520	985
520	994
521	311
521	645
521	843
521	988
521	997
522	505
522	594
522	892
522	972
522	985
523	382
523	803
523	865
523	873
523	943
524	333
524	607
524	735
524	987
524	989
525	699
525	774
525	913
525	956
525	985
526	718
526	773
526	779
526	896
526	1000
527	134
527	701
527	958
527	979
527	980
528	807
528	812
528	817
528	843
528	964
529	75
529	459
529	609
529	923
529	969
530	196
530	712
530	758
530	881
530	946
531	563
531	610
531	900
531	937
531	999
532	685
532	712
532	819
532	995
532	999
533	294
533	313
533	570
533	627
533	975
534	430
534	568
534	670
534	821
534	915
535	452
535	820
535	857
535	901
535	936
536	494
536	761
536	934
536	974
536	992
537	787
537	859
537	982
537	990
537	999
538	42
538	309
538	578
538	844
538	991
539	103
539	244
539	860
539	955
539	975
540	608
540	636
540	771
540	829
540	990
541	228
541	421
541	548
541	835
541	837
542	350
542	912
542	972
542	973
542	976
543	402
543	757
543	808
543	816
543	965
544	817
544	894
544	941
544	954
544	972
545	735
545	798
545	823
545	915
545	997
546	623
546	643
546	792
546	912
546	928
547	149
547	515
547	549
547	903
547	904
548	3
548	180
548	541
548	561
548	686
549	198
549	547
549	596
549	912
549	929
[truncated: 5,394 more rows]
