# Supplementary material for: A simple and effective convolutional operator for node classification without features by graph convolutional networks
Source: PLoS One. 2024 Apr 30;19(4):e0301476. doi: 10.1371/journal.pone.0301476 (PMC11060547; doi:10.1371/journal.pone.0301476)
Supplement: S1 Datasets — (ZIP) [file pone.0301476.s001.zip › S1 Datasets/Synthetic_graph_7/community.dat]

1	41
2	29
3	12
4	64
5	43
6	31
7	61
8	68
9	68
10	58
11	63
12	41
13	69
14	69
15	62
16	16
17	28
18	18
19	68
20	30
21	40
22	21
23	6
24	27
25	71
26	2
27	43
28	66
29	44
30	69
31	60
32	44
33	32
34	8
35	45
36	66
37	26
38	66
39	16
40	10
41	26
42	62
43	5
44	1
45	27
46	10
47	25
48	15
49	46
50	37
51	24
52	3
53	69
54	62
55	28
56	44
57	34
58	6
59	27
60	27
61	13
62	30
63	26
64	16
65	19
66	58
67	5
68	56
69	8
70	6
71	21
72	14
73	36
74	37
75	42
76	14
77	69
78	17
79	61
80	69
81	37
82	52
83	7
84	27
85	47
86	9
87	69
88	69
89	23
90	8
91	66
92	7
93	3
94	48
95	27
96	58
97	35
98	10
99	23
100	48
101	69
102	22
103	1
104	70
105	45
106	3
107	5
108	66
109	6
110	67
111	65
112	29
113	27
114	47
115	41
116	48
117	48
118	49
119	43
120	56
121	48
122	61
123	11
124	22
125	42
126	31
127	30
128	58
129	64
130	34
131	9
132	7
133	13
134	42
135	3
136	63
137	5
138	15
139	14
140	35
141	58
142	20
143	59
144	50
145	32
146	16
147	40
148	24
149	44
150	48
151	48
152	18
153	60
154	49
155	28
156	45
157	2
158	46
159	34
160	42
161	30
162	15
163	26
164	53
165	40
166	62
167	20
168	58
169	23
170	71
171	19
172	54
173	36
174	3
175	24
176	53
177	38
178	62
179	28
180	63
181	16
182	35
183	37
184	42
185	66
186	63
187	50
188	10
189	35
190	39
191	19
192	63
193	12
194	37
195	7
196	39
197	29
198	62
199	20
200	60
201	3
202	71
203	4
204	12
205	3
206	55
207	10
208	48
209	44
210	30
211	58
212	36
213	63
214	64
215	3
216	28
217	6
218	53
219	27
220	48
221	39
222	21
223	11
224	50
225	44
226	5
227	13
228	37
229	64
230	63
231	5
232	17
233	62
234	53
235	69
236	32
237	39
238	16
239	53
240	63
241	44
242	35
243	12
244	4
245	65
246	17
247	1
248	69
249	58
250	69
251	57
252	61
253	53
254	7
255	9
256	48
257	62
258	58
259	66
260	69
261	31
262	5
263	56
264	53
265	13
266	37
267	47
268	61
269	17
270	3
271	10
272	43
273	47
274	5
275	64
276	54
277	64
278	37
279	53
280	38
281	43
282	39
283	58
284	27
285	70
286	29
287	27
288	37
289	37
290	69
291	48
292	36
293	66
294	39
295	47
296	63
297	26
298	46
299	21
300	12
301	37
302	16
303	28
304	3
305	56
306	61
307	37
308	66
309	23
310	18
311	38
312	38
313	36
314	41
315	66
316	3
317	11
318	43
319	9
320	2
321	28
322	35
323	28
324	65
325	11
326	26
327	34
328	68
329	53
330	68
331	12
332	55
333	26
334	5
335	52
336	56
337	27
338	16
339	34
340	13
341	12
342	30
343	28
344	63
345	21
346	1
347	59
348	62
349	49
350	34
351	24
352	62
353	27
354	11
355	48
356	53
357	51
358	3
359	46
360	47
361	16
362	36
363	5
364	58
365	39
366	69
367	11
368	15
369	63
370	22
371	58
372	64
373	65
374	38
375	64
376	5
377	3
378	69
379	6
380	36
381	16
382	40
383	5
384	7
385	17
386	68
387	58
388	63
389	4
390	48
391	2
392	67
393	32
394	47
395	66
396	53
397	6
398	36
399	36
400	65
401	69
402	48
403	69
404	34
405	47
406	60
407	42
408	13
409	64
410	58
411	29
412	3
413	5
414	4
415	23
416	10
417	14
418	62
419	49
420	3
421	6
422	70
423	53
424	64
425	9
426	49
427	28
428	60
429	70
430	8
431	54
432	49
433	37
434	33
435	16
436	28
437	51
438	36
439	59
440	68
441	44
442	36
443	15
444	41
445	1
446	7
447	47
448	49
449	66
450	23
451	63
452	20
453	28
454	63
455	27
456	9
457	5
458	28
459	10
460	66
461	69
462	62
463	27
464	43
465	67
466	4
467	52
468	23
469	34
470	32
471	7
472	33
473	10
474	69
475	24
476	10
477	10
478	66
479	50
480	47
481	28
482	63
483	56
484	21
485	34
486	66
487	68
488	19
489	55
490	34
491	69
492	52
493	50
494	70
495	37
496	12
497	64
498	28
499	10
500	40
501	70
502	6
503	48
504	13
505	12
506	35
507	70
508	32
509	37
510	54
511	51
512	58
513	32
514	6
515	33
516	58
517	10
518	28
519	37
520	65
521	58
522	51
523	49
524	19
525	32
526	47
527	65
528	8
529	28
530	58
531	37
532	39
533	18
534	28
535	39
536	44
537	24
538	3
539	28
540	53
541	10
542	57
543	29
544	1
545	63
546	8
547	11
548	3
549	16
550	15
551	6
552	27
553	16
554	19
555	64
556	67
557	71
558	59
559	20
560	56
561	3
562	27
563	50
564	36
565	28
566	27
567	47
568	14
569	2
570	9
571	47
572	55
573	19
574	70
575	53
576	7
577	36
578	53
579	19
580	35
581	21
582	11
583	11
584	23
585	48
586	36
587	37
588	21
589	56
590	35
591	28
592	28
593	17
594	48
595	9
596	64
597	10
598	19
599	10
600	6
601	69
602	26
603	43
604	21
605	58
606	34
607	33
608	8
609	54
610	28
611	28
612	53
613	69
614	23
615	53
616	10
617	21
618	48
619	43
620	66
621	55
622	52
623	27
624	16
625	63
626	41
627	31
628	62
629	49
630	68
631	29
632	44
633	63
634	50
635	46
636	10
637	48
638	66
639	2
640	46
641	44
642	69
643	37
644	47
645	67
646	57
647	22
648	25
649	43
650	31
651	36
652	12
653	62
654	17
655	41
656	35
657	17
658	16
659	53
660	21
661	28
662	67
663	66
664	66
665	55
666	70
667	12
668	56
669	44
670	18
671	66
672	55
673	55
674	25
675	62
676	23
677	66
678	46
679	55
680	63
681	65
682	5
683	45
684	67
685	43
686	32
687	37
688	63
689	24
690	65
691	36
692	7
693	35
694	28
695	49
696	42
697	13
698	30
699	53
700	29
701	16
702	53
703	2
704	57
705	10
706	68
707	63
708	9
709	68
710	57
711	55
712	58
713	35
714	16
715	48
716	2
717	59
718	21
719	8
720	63
721	3
722	44
723	28
724	56
725	29
726	34
727	63
728	48
729	27
730	19
731	53
732	3
733	13
734	23
735	42
736	65
737	69
738	7
739	20
740	52
741	20
742	43
743	41
744	53
745	50
746	37
747	11
748	10
749	3
750	32
751	66
752	36
753	60
754	63
755	44
756	53
757	24
758	66
759	19
760	55
761	22
762	47
763	21
764	36
765	63
766	47
767	23
768	31
769	52
770	33
771	48
772	34
773	3
774	71
775	60
776	1
777	14
778	8
779	16
780	47
781	41
782	31
783	3
784	24
785	36
786	18
787	27
788	70
789	16
790	50
791	3
792	8
793	3
794	35
795	25
796	63
797	65
798	19
799	50
800	32
801	27
802	4
803	66
804	44
805	43
806	17
807	3
808	48
809	28
810	67
811	58
812	44
813	19
814	16
815	45
816	65
817	46
818	63
819	58
820	53
821	39
822	28
823	18
824	13
825	46
826	15
827	45
828	28
829	53
830	5
831	45
832	65
833	25
834	49
835	48
836	24
837	26
838	4
839	61
840	14
841	47
842	16
843	23
844	10
845	30
846	60
847	1
848	58
849	13
850	59
851	48
852	60
853	36
854	61
855	67
856	39
857	58
858	6
859	48
860	12
861	46
862	34
863	42
864	30
865	28
866	34
867	5
868	51
869	36
870	69
871	47
872	3
873	1
874	4
875	6
876	40
877	7
878	58
879	28
880	62
881	66
882	48
883	48
884	23
885	58
886	54
887	15
888	53
889	24
890	53
891	16
892	10
893	28
894	69
895	9
896	53
897	43
898	16
899	40
900	66
901	67
902	45
903	34
904	13
905	61
906	58
907	68
908	49
909	3
910	48
911	34
912	49
913	53
914	24
915	53
916	46
917	53
918	20
919	36
920	66
921	58
922	32
923	13
924	5
925	34
926	48
927	33
928	11
929	60
930	29
931	39
932	67
933	68
934	44
935	70
936	65
937	24
938	23
939	64
940	34
941	65
942	66
943	43
944	53
945	56
946	10
947	45
948	63
949	58
950	34
951	21
952	42
953	19
954	12
955	63
956	39
957	58
958	61
959	43
960	28
961	53
962	64
963	61
964	62
965	2
966	19
967	47
968	19
969	41
970	68
971	49
972	26
973	32
974	26
975	2
976	16
977	9
978	43
979	64
980	43
981	39
982	60
983	48
984	49
985	66
986	26
987	21
988	19
989	63
990	27
991	66
992	66
993	24
994	12
995	58
996	43
997	16
998	23
999	65
1000	43
