# Supplementary material for: A simple and effective convolutional operator for node classification without features by graph convolutional networks
Source: PLoS One. 2024 Apr 30;19(4):e0301476. doi: 10.1371/journal.pone.0301476 (PMC11060547; doi:10.1371/journal.pone.0301476)
Supplement: S1 Datasets — (ZIP) [file pone.0301476.s001.zip › S1 Datasets/Synthetic_graph_7/network.dat]

1	867
1	938
1	969
2	700
2	967
2	973
3	648
3	954
3	979
4	440
4	875
4	979
5	310
5	493
5	996
6	650
6	754
6	898
7	398
7	786
7	963
8	851
8	933
8	947
9	53
9	381
9	933
10	890
10	906
10	980
11	482
11	862
11	920
12	612
12	847
12	969
13	675
13	894
13	981
14	371
14	401
14	884
15	462
15	962
15	968
16	952
16	961
16	976
17	266
17	387
17	661
18	629
18	823
18	963
19	658
19	869
19	966
20	202
20	774
20	845
21	876
21	905
21	929
21	998
22	702
22	920
22	951
23	658
23	793
23	979
24	463
24	835
24	937
25	557
25	934
25	1000
26	207
26	916
26	975
27	778
27	842
27	980
28	967
28	991
28	998
29	804
29	951
29	995
30	574
30	613
30	883
31	935
31	939
31	982
32	441
32	903
32	952
33	898
33	973
33	984
34	90
34	625
34	995
35	459
35	790
35	902
36	823
36	903
36	992
37	355
37	841
37	986
38	39
38	387
38	920
39	38
39	604
39	779
40	494
40	892
40	947
41	816
41	949
41	986
42	728
42	961
42	964
43	357
43	542
43	924
44	737
44	838
44	873
45	758
45	795
45	976
46	597
46	821
46	857
47	583
47	597
47	833
48	826
48	945
48	998
49	817
49	956
49	973
50	110
50	511
50	884
51	572
51	715
51	964
52	732
52	977
52	988
53	9
53	894
53	999
54	350
54	963
54	964
55	427
55	853
55	890
56	660
56	669
56	1000
57	279
57	862
57	984
58	95
58	835
58	858
59	801
59	888
59	970
60	455
60	931
60	966
61	606
61	607
61	904
62	447
62	864
62	948
63	275
63	985
63	986
64	854
64	976
64	980
65	935
65	966
65	967
66	643
66	894
66	949
67	599
67	816
67	982
68	589
68	651
68	992
69	528
69	865
69	969
70	502
70	707
70	992
71	763
71	965
71	972
72	181
72	874
72	914
73	564
73	575
73	968
74	266
74	976
74	984
75	292
75	961
75	996
76	777
76	885
76	927
77	314
77	733
77	802
78	806
78	911
78	997
79	799
79	919
79	963
80	894
80	911
80	927
81	228
81	378
81	919
82	205
82	512
82	962
83	251
83	877
83	949
84	945
84	990
84	991
85	762
85	818
85	923
86	424
86	879
86	977
87	737
87	959
87	988
88	101
88	822
88	995
89	523
89	865
89	884
90	34
90	254
90	947
91	518
91	906
91	1000
92	765
92	877
92	978
93	595
93	909
93	986
94	771
94	888
94	999
95	58
95	956
95	990
96	655
96	819
96	943
97	580
97	970
97	998
98	704
98	921
98	946
99	615
99	683
99	884
100	132
100	913
100	983
101	88
101	647
101	881
102	647
102	809
102	984
103	873
103	940
103	976
104	637
104	935
104	991
105	663
105	727
105	947
106	784
106	872
106	884
107	867
107	984
107	999
108	436
108	791
108	992
109	564
109	875
109	997
110	50
110	392
110	957
111	651
111	844
111	999
112	930
112	961
112	995
113	967
113	974
113	984
114	766
114	961
114	978
115	373
115	878
115	969
116	121
116	891
116	957
117	910
117	948
117	981
118	784
118	960
118	984
119	739
119	949
119	1000
120	674
120	927
120	945
121	116
121	210
121	856
122	507
122	934
122	963
123	656
123	848
123	928
124	761
124	874
124	986
125	453
125	863
125	957
126	782
126	932
126	998
127	527
127	618
127	845
128	788
128	885
128	972
129	580
129	901
129	939
129	990
130	391
130	950
130	976
131	727
131	904
131	977
131	981
132	100
132	692
132	968
133	559
133	733
133	749
134	810
134	952
134	984
135	807
135	969
135	997
136	665
136	716
136	961
137	262
137	991
137	993
138	639
138	727
138	826
139	840
139	860
139	982
140	322
140	438
140	812
141	332
141	949
141	983
142	875
142	958
142	996
143	411
143	717
143	982
144	563
144	857
144	923
145	248
145	393
145	967
146	387
146	931
146	997
147	881
147	899
147	975
147	991
148	554
148	928
148	993
149	225
149	916
149	970
150	402
150	649
150	996
151	876
151	910
151	961
152	524
152	739
152	823
153	896
153	962
153	982
154	801
154	872
154	971
154	994
155	893
155	913
155	929
156	755
156	841
156	947
157	975
157	976
157	997
158	873
158	886
158	916
159	925
159	983
159	999
160	449
160	710
160	952
161	342
161	983
161	991
162	887
162	976
162	1000
163	893
163	986
163	997
164	874
164	896
164	943
165	870
165	899
165	926
166	861
166	964
166	967
167	739
167	943
167	975
168	857
168	980
168	983
169	614
169	939
169	989
170	774
170	904
170	965
171	460
171	966
171	996
172	553
172	619
172	886
172	956
173	523
173	691
173	928
174	380
174	810
174	913
175	625
175	927
175	993
176	913
176	964
176	994
177	186
177	374
177	864
178	628
178	878
178	947
179	718
179	893
179	971
180	762
180	941
180	989
181	72
181	861
181	997
182	713
182	937
182	955
183	531
183	824
183	943
184	952
184	979
184	1000
185	680
185	920
185	996
186	177
186	796
186	961
187	518
187	920
187	973
188	748
188	920
188	983
189	590
189	862
189	949
190	740
190	893
190	961
190	981
191	831
191	953
191	995
192	621
192	713
192	765
193	862
193	954
193	967
194	433
194	913
194	998
195	406
195	738
195	917
196	309
196	956
196	962
197	815
197	886
197	987
198	484
198	675
198	784
199	870
199	918
199	962
200	833
200	946
200	982
200	987
201	304
201	789
201	934
202	20
202	774
202	897
203	434
203	838
203	943
204	351
204	847
204	994
205	82
205	807
205	964
206	443
206	673
206	803
207	26
207	892
207	960
208	520
208	926
208	991
209	851
209	948
209	973
210	121
210	856
210	864
211	751
211	885
211	933
212	853
212	940
212	974
213	800
213	818
213	847
214	734
214	837
214	979
215	561
215	832
215	1000
216	850
216	879
216	918
217	360
217	858
217	987
218	901
218	917
218	999
219	552
219	916
219	996
220	517
220	626
220	920
221	749
221	942
221	956
222	767
222	888
222	987
223	547
223	965
223	970
224	493
224	768
224	956
225	149
225	957
225	992
226	376
226	529
226	781
227	904
227	905
227	988
228	81
228	745
228	963
229	847
229	901
229	962
230	722
230	751
230	993
231	416
231	924
231	996
232	495
232	806
232	981
233	884
233	964
233	967
234	465
234	699
234	935
235	257
235	737
235	922
236	543
236	612
236	973
237	741
237	917
237	981
238	507
238	842
238	985
239	396
239	775
239	902
240	450
240	492
240	989
241	431
241	755
241	876
242	719
242	794
242	944
243	915
243	992
243	994
244	874
244	928
244	951
245	365
245	861
245	936
246	385
246	873
246	882
247	445
247	500
247	709
248	145
248	616
248	870
249	687
249	906
249	923
250	601
250	858
250	968
251	83
251	704
251	726
252	771
252	852
252	958
253	311
253	363
253	699
254	90
254	738
254	978
255	889
255	933
255	977
256	859
256	889
256	909
257	235
257	912
257	964
258	860
258	914
258	995
259	875
259	974
259	985
260	538
260	613
260	836
261	768
261	792
261	980
262	137
262	399
262	674
263	668
263	945
263	955
264	829
264	978
264	995
265	714
265	824
265	962
266	17
266	74
266	957
267	571
267	955
267	970
268	611
268	906
268	963
268	976
269	546
269	593
269	976
270	793
270	800
270	837
271	844
271	846
271	989
272	867
272	886
272	959
273	823
273	871
273	927
274	695
274	927
274	990
275	63
275	632
275	979
276	886
276	924
276	955
277	962
277	963
277	996
278	288
278	316
278	996
279	57
279	864
279	915
280	312
280	362
280	879
281	981
281	990
281	996
282	866
282	921
282	956
283	516
283	809
283	969
284	766
284	859
284	990
285	935
285	977
285	980
286	700
286	764
286	892
287	531
287	801
287	821
288	278
288	369
288	878
289	519
289	643
289	843
290	474
290	977
290	979
291	618
291	872
291	944
292	75
292	589
292	942
293	762
293	897
293	900
294	692
294	877
294	981
295	904
295	967
295	970
296	695
296	909
296	915
297	946
297	986
297	994
298	817
298	842
298	901
299	531
299	582
299	987
300	807
300	896
300	994
301	307
301	366
301	954
302	570
302	933
302	996
302	997
303	401
303	694
303	908
303	988
304	201
304	307
304	699
304	940
305	761
305	891
305	945
305	980
306	732
306	958
306	963
306	979
307	301
307	304
307	870
307	984
308	717
308	900
308	957
308	985
309	196
309	561
309	783
309	998
310	5
310	670
310	779
310	786
311	253
311	312
311	828
311	995
312	280
312	311
312	970
312	980
313	563
313	785
313	879
313	903
314	77
314	969
314	972
314	994
315	318
315	470
315	486
315	999
316	278
316	538
316	926
316	953
317	747
317	850
317	888
317	960
318	315
318	370
318	562
318	978
319	597
319	699
319	895
319	977
320	862
320	965
320	975
320	992
321	437
321	828
321	831
321	964
322	140
322	484
322	682
322	920
323	436
323	481
323	637
323	975
324	819
324	874
324	927
324	999
325	568
325	796
325	928
325	962
326	529
326	690
326	863
326	986
327	339
327	606
327	618
327	945
328	419
328	868
328	907
328	982
329	724
329	854
329	944
329	982
330	420
330	783
330	970
330	1000
331	401
331	470
331	475
331	994
332	141
332	673
332	945
332	971
333	545
333	798
333	938
333	972
334	413
334	830
334	967
334	982
335	685
335	769
335	797
335	976
336	776
336	945
336	971
336	995
337	708
337	969
337	988
337	990
338	931
338	965
338	976
338	997
339	327
339	455
339	462
339	710
340	724
340	824
340	949
340	973
341	653
341	867
341	969
341	994
342	161
342	361
342	479
342	698
343	483
343	498
343	611
343	778
344	720
344	800
344	879
344	957
345	898
345	951
345	987
345	989
346	419
346	776
346	846
346	873
347	396
347	712
347	850
347	864
348	653
348	831
348	953
348	982
349	791
349	894
349	949
349	971
350	54
350	775
350	875
350	911
351	204
351	464
351	626
351	993
352	880
352	964
352	965
352	999
353	787
353	971
353	990
353	997
354	747
354	927
354	928
354	973
355	37
355	360
355	739
355	883
356	389
356	829
356	917
356	964
357	43
357	793
357	868
357	986
358	614
358	807
358	996
358	997
359	543
359	561
359	861
359	955
360	217
360	355
360	882
360	967
361	342
361	624
361	885
361	994
362	280
362	398
362	794
362	853
363	253
363	457
363	597
363	963
364	878
364	919
364	966
364	992
365	245
365	794
365	974
365	981
366	301
366	737
366	836
366	925
367	609
367	740
367	859
367	897
368	616
368	887
368	957
368	985
369	288
369	944
369	951
369	989
370	318
370	761
370	903
370	924
371	14
371	521
371	940
371	976
372	389
372	541
372	852
372	979
373	115
373	838
373	960
373	999
374	177
374	576
374	977
374	987
375	556
375	663
375	915
375	979
376	226
376	830
376	925
376	941
377	473
377	721
377	798
377	807
378	81
378	642
378	761
378	918
379	532
379	551
379	958
379	1000
380	174
380	869
380	899
380	914
381	9
381	796
381	925
381	997
382	719
382	876
382	899
382	960
383	897
383	919
383	924
383	949
384	833
384	861
384	877
384	983
385	246
385	886
385	995
385	997
386	487
386	938
386	970
386	974
387	17
387	38
387	146
387	763
388	809
388	834
388	903
388	955
389	356
389	372
389	802
389	838
390	427
390	506
390	744
390	983
391	130
391	792
391	813
391	975
392	110
392	658
392	809
392	934
393	145
393	499
393	973
393	997
394	447
394	968
394	986
394	997
395	503
395	634
395	950
395	985
396	239
396	347
396	644
396	977
397	742
397	858
397	877
397	955
398	7
398	362
398	932
398	947
399	262
399	577
399	942
399	978
400	474
400	820
400	824
400	999
401	14
401	303
401	331
401	464
402	150
402	513
402	612
402	977
403	825
403	894
403	909
403	980
404	496
404	963
404	983
404	990
405	871
405	959
405	967
405	997
406	195
406	435
406	824
406	982
407	894
407	952
407	965
407	997
408	724
408	849
408	881
408	998
409	786
409	832
409	858
409	962
410	512
410	694
410	804
410	991
411	143
411	930
411	950
411	989
412	548
412	644
412	773
412	801
413	334
413	867
413	885
413	900
414	874
414	914
414	938
414	984
415	622
415	891
415	937
415	998
416	231
416	633
416	844
416	881
417	755
417	758
417	840
417	939
418	880
418	966
418	977
418	983
419	328
419	346
419	892
419	984
420	330
420	547
420	787
420	872
421	875
421	952
421	966
421	992
422	703
422	880
422	904
422	935
423	575
423	578
423	944
423	988
424	86
424	893
424	962
424	986
425	845
425	959
425	977
425	990
426	691
426	717
426	876
426	971
427	55
427	390
427	693
427	746
428	822
428	929
428	982
428	999
429	876
429	934
429	935
429	949
430	778
430	923
430	926
430	980
431	241
431	886
431	982
432	446
432	754
432	979
432	984
433	194
433	526
433	707
433	988
434	203
434	518
434	927
434	973
435	406
435	756
435	816
435	898
436	108
436	323
436	822
436	899
437	321
437	522
437	868
437	908
438	140
438	919
438	953
438	977
439	717
439	850
439	920
439	957
440	4
440	592
440	962
440	970
441	32
441	500
441	634
441	934
442	733
442	807
442	878
442	980
443	206
443	798
443	845
443	887
444	656
444	781
444	794
444	912
445	247
445	890
445	907
445	910
446	432
446	576
446	863
446	882
447	62
447	394
447	868
447	964
448	714
448	757
448	909
448	984
449	160
449	583
449	991
449	992
450	240
450	960
450	985
450	998
451	707
451	948
451	962
451	984
452	555
452	918
452	981
452	988
453	125
453	863
453	879
453	932
454	643
454	948
454	959
454	989
455	60
455	339
455	746
455	758
456	842
456	900
456	977
456	999
457	363
457	594
457	984
457	987
458	867
458	911
458	927
458	960
459	35
459	610
459	647
459	946
460	171
460	929
460	942
460	988
461	557
461	690
461	894
461	974
462	15
462	339
462	880
462	972
463	24
463	631
463	733
463	902
464	351
464	401
464	924
464	978
465	234
465	810
465	848
465	983
466	789
466	802
466	874
466	889
467	740
467	837
467	985
467	995
468	480
468	787
468	907
468	998
469	535
469	857
469	940
469	950
470	315
470	331
470	922
470	928
471	622
471	709
471	807
471	877
472	475
472	607
472	834
472	893
472	927
473	377
473	476
473	844
473	956
473	972
474	290
474	400
474	929
474	970
474	995
475	331
475	472
475	652
475	937
475	993
476	473
476	629
476	664
476	844
476	904
477	559
477	616
477	895
477	946
477	995
478	677
478	732
478	805
478	818
478	953
479	342
479	745
479	764
479	790
479	959
480	468
480	592
480	644
480	696
480	775
481	323
481	584
481	649
481	748
481	893
482	11
482	547
482	588
482	723
482	800
483	343
483	560
483	754
483	945
483	954
484	198
484	322
484	660
484	763
484	945
485	490
485	760
485	917
485	958
485	959
486	315
486	701
486	776
486	830
486	844
487	386
487	905
487	931
487	954
487	970
488	558
488	570
488	808
488	900
488	988
489	621
489	679
489	838
489	863
489	932
490	485
490	590
490	857
490	912
490	925
491	869
491	870
491	948
491	955
491	962
492	240
492	671
492	856
492	867
492	947
493	5
493	224
493	745
493	906
493	969
494	40
494	501
494	705
494	890
494	978
495	232
495	559
495	587
495	948
495	989
496	404
496	650
496	710
496	977
496	994
497	579
497	582
497	916
497	962
497	979
498	343
498	592
498	903
498	913
498	980
499	393
499	674
499	741
499	912
499	946
500	247
500	441
500	675
500	769
500	899
500	998
501	494
501	935
501	936
501	951
501	980
502	70
502	600
502	705
502	780
502	953
503	395
503	808
503	963
503	969
503	996
504	774
504	879
504	904
504	923
504	996
505	737
505	954
505	974
505	988
505	994
506	390
506	584
506	693
506	713
506	867
507	122
507	238
507	721
507	773
507	788
508	668
508	700
508	973
508	983
508	997
509	519
509	662
509	854
509	924
509	996
510	749
510	778
510	886
510	962
510	993
511	50
511	566
511	868
511	935
511	951
512	82
512	410
512	687
512	879
512	887
513	402
513	805
513	883
513	922
513	973
514	583
514	858
514	875
514	901
514	959
515	571
515	731
515	927
515	945
515	986
516	283
516	722
516	930
516	957
516	982
517	220
517	743
517	748
517	772
517	915
518	91
518	187
518	434
518	865
518	997
519	289
519	509
519	918
519	933
519	953
520	208
520	780
520	802
520	930
520	941
521	371
521	733
521	860
521	954
521	993
522	437
522	635
522	868
522	884
522	1000
523	89
523	173
523	622
523	984
523	1000
524	152
524	648
524	702
524	987
524	988
525	731
525	818
525	853
525	928
525	973
526	433
526	561
526	563
526	634
526	967
527	127
527	672
527	725
527	816
527	999
528	69
528	719
528	830
528	932
528	976
529	226
529	326
529	534
529	831
529	893
530	594
530	834
530	947
530	961
530	995
531	183
531	287
531	299
531	547
531	858
532	379
532	687
532	899
532	919
532	981
533	786
533	823
533	950
533	979
533	987
534	529
534	804
534	811
534	865
534	1000
535	469
535	910
535	931
535	956
535	981
536	641
536	657
536	868
536	934
536	958
537	683
537	787
537	836
537	951
537	960
538	260
538	316
538	751
538	924
538	931
539	610
539	611
539	827
539	994
539	1000
540	567
540	820
540	929
540	944
540	990
541	372
541	604
541	774
541	859
541	946
542	43
542	710
542	958
542	975
542	994
543	236
543	359
543	866
543	921
543	930
544	776
544	847
544	872
544	896
544	917
545	333
545	696
545	880
545	920
545	989
546	269
546	772
546	778
546	977
546	984
547	223
547	420
547	482
547	531
547	885
548	412
548	683
548	872
548	978
548	992
549	592
549	776
549	842
549	902
549	976
550	608
550	696
550	887
550	931
550	964
551	379
551	662
551	666
551	817
551	875
552	219
552	801
552	906
552	907
552	961
553	172
553	681
553	836
[truncated: 5,700 more rows]
