# Supplementary material for: A simple and effective convolutional operator for node classification without features by graph convolutional networks
Source: PLoS One. 2024 Apr 30;19(4):e0301476. doi: 10.1371/journal.pone.0301476 (PMC11060547; doi:10.1371/journal.pone.0301476)
Supplement: S1 Datasets — (ZIP) [file pone.0301476.s001.zip › S1 Datasets/Synthetic_graph_8/community.dat]

1	17
2	46
3	10
4	19
5	42
6	33
7	26
8	36
9	52
10	57
11	56
12	60
13	30
14	29
15	6
16	43
17	50
18	21
19	1
20	13
21	6
22	30
23	1
24	35
25	34
26	25
27	49
28	2
29	11
30	5
31	23
32	30
33	42
34	43
35	18
36	26
37	34
38	38
39	13
40	19
41	39
42	9
43	25
44	18
45	32
46	52
47	15
48	21
49	58
50	38
51	21
52	44
53	6
54	35
55	39
56	58
57	1
58	37
59	44
60	34
61	8
62	15
63	35
64	30
65	30
66	24
67	18
68	21
69	1
70	14
71	18
72	9
73	32
74	7
75	57
76	3
77	1
78	34
79	59
80	60
81	39
82	28
83	27
84	21
85	28
86	56
87	32
88	19
89	43
90	30
91	56
92	26
93	58
94	25
95	28
96	36
97	6
98	58
99	10
100	1
101	59
102	56
103	42
104	53
105	21
106	1
107	51
108	39
109	32
110	28
111	26
112	11
113	11
114	35
115	28
116	52
117	3
118	23
119	19
120	54
121	34
122	51
123	15
124	28
125	31
126	21
127	39
128	30
129	3
130	42
131	58
132	53
133	6
134	10
135	35
136	21
137	32
138	58
139	59
140	6
141	11
142	26
143	50
144	30
145	50
146	10
147	14
148	41
149	53
150	46
151	60
152	10
153	2
154	7
155	7
156	10
157	25
158	54
159	31
160	49
161	16
162	3
163	19
164	29
165	22
166	54
167	24
168	32
169	51
170	22
171	50
172	40
173	50
174	28
175	16
176	57
177	21
178	2
179	32
180	13
181	58
182	59
183	6
184	56
185	11
186	35
187	34
188	3
189	26
190	19
191	47
192	29
193	2
194	26
195	19
196	39
197	51
198	23
199	7
200	41
201	53
202	29
203	31
204	57
205	6
206	15
207	54
208	57
209	31
210	25
211	21
212	18
213	23
214	53
215	30
216	60
217	18
218	19
219	18
220	53
221	49
222	53
223	52
224	49
225	3
226	3
227	25
228	50
229	55
230	34
231	57
232	38
233	36
234	42
235	29
236	57
237	20
238	56
239	27
240	2
241	19
242	57
243	19
244	36
245	7
246	50
247	42
248	51
249	36
250	44
251	13
252	52
253	7
254	51
255	43
256	23
257	54
258	42
259	15
260	19
261	25
262	40
263	42
264	2
265	14
266	2
267	23
268	18
269	29
270	15
271	4
272	6
273	18
274	29
275	51
276	59
277	50
278	10
279	41
280	25
281	43
282	10
283	49
284	48
285	43
286	25
287	15
288	2
289	5
290	49
291	15
292	27
293	54
294	15
295	25
296	32
297	17
298	53
299	59
300	3
301	20
302	3
303	44
304	12
305	21
306	6
307	39
308	37
309	58
310	52
311	32
312	12
313	31
314	31
315	39
316	42
317	8
318	43
319	13
320	3
321	37
322	23
323	48
324	29
325	56
326	7
327	46
328	35
329	34
330	36
331	49
332	15
333	54
334	34
335	30
336	55
337	8
338	35
339	13
340	58
341	7
342	1
343	26
344	3
345	35
346	25
347	1
348	29
349	19
350	7
351	21
352	59
353	7
354	44
355	32
356	56
357	15
358	10
359	25
360	29
361	10
362	12
363	59
364	46
365	14
366	28
367	57
368	3
369	34
370	39
371	7
372	29
373	29
374	59
375	19
376	1
377	7
378	19
379	57
380	2
381	60
382	54
383	47
384	42
385	30
386	57
387	11
388	4
389	34
390	12
391	21
392	32
393	15
394	15
395	34
396	7
397	58
398	33
399	27
400	57
401	30
402	29
403	26
404	2
405	21
406	17
407	50
408	29
409	54
410	18
411	59
412	39
413	4
414	28
415	49
416	29
417	19
418	40
419	2
420	21
421	13
422	35
423	26
424	5
425	3
426	21
427	34
428	18
429	23
430	11
431	28
432	28
433	21
434	53
435	59
436	35
437	25
438	41
439	57
440	39
441	18
442	32
443	16
444	25
445	6
446	12
447	25
448	42
449	6
450	1
451	54
452	38
453	39
454	4
455	6
456	47
457	59
458	28
459	4
460	48
461	2
462	7
463	51
464	50
465	32
466	15
467	13
468	36
469	6
470	5
471	22
472	23
473	12
474	17
475	58
476	26
477	24
478	9
479	50
480	1
481	15
482	24
483	59
484	19
485	15
486	6
487	35
488	16
489	29
490	21
491	12
492	29
493	5
494	21
495	26
496	54
497	26
498	30
499	22
500	57
501	51
502	57
503	35
504	35
505	6
506	34
507	13
508	39
509	9
510	22
511	57
512	34
513	39
514	57
515	23
516	56
517	37
518	25
519	15
520	21
521	45
522	18
523	47
524	24
525	19
526	26
527	58
528	13
529	59
530	30
531	23
532	15
533	60
534	19
535	29
536	58
537	23
538	53
539	55
540	34
541	2
542	34
543	44
544	60
545	1
546	31
547	26
548	49
549	39
550	25
551	47
552	6
553	36
554	59
555	6
556	58
557	32
558	55
559	15
560	34
561	43
562	47
563	47
564	6
565	37
566	43
567	34
568	32
569	12
570	54
571	59
572	26
573	18
574	52
575	55
576	28
577	6
578	1
579	6
580	4
581	15
582	11
583	55
584	43
585	26
586	55
587	42
588	58
589	57
590	3
591	21
592	3
593	11
594	34
595	2
596	21
597	3
598	59
599	16
600	58
601	29
602	27
603	59
604	17
605	1
606	3
607	50
608	21
609	21
610	18
611	6
612	50
613	22
614	42
615	58
616	21
617	16
618	16
619	37
620	15
621	60
622	57
623	59
624	21
625	29
626	57
627	16
628	23
629	6
630	49
631	1
632	34
633	46
634	53
635	22
636	54
637	47
638	33
639	51
640	53
641	18
642	42
643	32
644	18
645	57
646	23
647	23
648	26
649	21
650	6
651	12
652	26
653	38
654	16
655	29
656	11
657	8
658	33
659	5
660	6
661	35
662	35
663	7
664	10
665	53
666	32
667	55
668	9
669	13
670	57
671	42
672	30
673	10
674	60
675	3
676	18
677	3
678	48
679	28
680	39
681	54
682	8
683	25
684	35
685	53
686	21
687	11
688	16
689	4
690	42
691	24
692	36
693	35
694	1
695	49
696	23
697	18
698	51
699	39
700	42
701	45
702	38
703	54
704	43
705	5
706	27
707	30
708	43
709	39
710	2
711	38
712	30
713	7
714	53
715	56
716	55
717	31
718	10
719	39
720	29
721	3
722	38
723	22
724	5
725	36
726	52
727	11
728	30
729	25
730	51
731	44
732	53
733	30
734	51
735	40
736	32
737	26
738	53
739	30
740	37
741	16
742	25
743	3
744	27
745	39
746	26
747	5
748	28
749	35
750	2
751	58
752	39
753	29
754	32
755	45
756	39
757	47
758	26
759	36
760	26
761	60
762	32
763	16
764	50
765	50
766	33
767	21
768	18
769	15
770	53
771	52
772	4
773	31
774	46
775	38
776	60
777	6
778	42
779	53
780	57
781	26
782	15
783	30
784	31
785	29
786	49
787	13
788	60
789	9
790	34
791	21
792	55
793	6
794	55
795	52
796	43
797	35
798	6
799	48
800	30
801	26
802	34
803	6
804	50
805	32
806	54
807	31
808	35
809	11
810	30
811	5
812	26
813	18
814	34
815	30
816	50
817	51
818	53
819	14
820	42
821	20
822	40
823	20
824	39
825	56
826	13
827	25
828	15
829	11
830	1
831	50
832	59
833	51
834	54
835	59
836	32
837	15
838	57
839	46
840	3
841	34
842	17
843	10
844	57
845	56
846	53
847	5
848	55
849	57
850	18
851	32
852	57
853	18
854	39
855	11
856	40
857	57
858	7
859	32
860	8
861	59
862	25
863	15
864	28
865	4
866	57
867	21
868	42
869	37
870	14
871	32
872	15
873	54
874	56
875	1
876	59
877	54
878	16
879	4
880	2
881	39
882	17
883	11
884	54
885	6
886	45
887	39
888	18
889	8
890	19
891	53
892	45
893	50
894	29
895	51
896	47
897	56
898	28
899	26
900	3
901	30
902	38
903	52
904	9
905	50
906	21
907	1
908	58
909	4
910	16
911	41
912	18
913	34
914	42
915	57
916	21
917	9
918	10
919	15
920	43
921	55
922	6
923	27
924	10
925	51
926	15
927	58
928	15
929	17
930	45
931	33
932	50
933	14
934	24
935	58
936	58
937	43
938	41
939	20
940	18
941	31
942	33
943	6
944	40
945	41
946	36
947	39
948	39
949	5
950	16
951	26
952	47
953	21
954	1
955	42
956	13
957	15
958	57
959	20
960	15
961	36
962	29
963	26
964	56
965	57
966	1
967	23
968	29
969	34
970	41
971	1
972	16
973	32
974	51
975	40
976	32
977	30
978	6
979	20
980	36
981	2
982	6
983	24
984	34
985	35
986	2
987	49
988	57
989	56
990	53
991	39
992	31
993	51
994	20
995	3
996	53
997	26
998	30
999	28
1000	53
