# Supplementary material for: A simple and effective convolutional operator for node classification without features by graph convolutional networks
Source: PLoS One. 2024 Apr 30;19(4):e0301476. doi: 10.1371/journal.pone.0301476 (PMC11060547; doi:10.1371/journal.pone.0301476)
Supplement: S1 Datasets — (ZIP) [file pone.0301476.s001.zip › S1 Datasets/Synthetic_graph_8/network.dat]

1	882
1	961
1	999
2	839
2	975
2	976
3	823
3	918
3	951
4	349
4	555
4	626
5	806
5	847
5	955
6	881
6	942
6	963
7	921
7	931
7	984
8	244
8	517
8	941
9	438
9	732
9	968
10	479
10	768
10	984
11	210
11	402
11	989
12	817
12	823
12	857
13	901
13	963
13	996
14	722
14	745
14	816
15	886
15	943
15	981
16	875
16	891
16	942
17	881
17	904
17	932
18	723
18	848
18	897
19	694
19	730
19	934
20	507
20	549
20	908
21	527
21	860
21	978
22	952
22	967
22	998
23	807
23	887
23	993
24	487
24	984
24	987
25	790
25	863
25	895
26	42
26	918
26	921
27	664
27	873
27	947
28	693
28	982
28	986
29	376
29	824
29	992
30	447
30	876
30	957
31	226
31	472
31	913
32	643
32	810
32	1000
33	831
33	914
33	916
34	584
34	941
34	971
35	353
35	767
35	768
36	752
36	912
36	935
37	826
37	918
37	969
38	711
38	939
38	947
39	823
39	966
39	968
40	417
40	596
40	937
41	853
41	959
41	991
42	26
42	789
42	918
43	742
43	892
43	971
44	257
44	757
44	853
45	483
45	954
45	973
46	689
46	795
46	999
47	835
47	955
47	992
48	681
48	806
48	926
49	305
49	618
49	935
50	68
50	722
50	956
51	68
51	707
51	785
52	150
52	771
52	839
53	140
53	279
53	792
54	393
54	808
54	961
55	699
55	955
55	972
56	926
56	927
56	997
57	663
57	907
57	996
58	75
58	740
58	988
59	683
59	961
59	982
60	438
60	913
60	989
61	664
61	860
61	955
62	123
62	628
62	938
63	931
63	966
63	967
64	73
64	908
64	977
65	370
65	915
65	998
66	930
66	983
66	994
67	715
67	840
67	937
68	50
68	51
68	984
69	595
69	638
69	930
70	722
70	747
70	819
71	715
71	914
71	995
72	793
72	801
72	945
73	64
73	927
73	946
74	253
74	351
74	793
75	58
75	328
75	614
76	623
76	699
76	709
77	524
77	674
77	954
78	621
78	790
78	983
79	633
79	849
79	899
80	533
80	992
80	993
81	752
81	786
81	905
82	227
82	564
82	992
83	292
83	824
83	949
84	783
84	915
84	948
85	676
85	938
85	999
86	224
86	891
86	989
87	871
87	903
87	990
88	119
88	674
88	987
89	318
89	711
89	960
90	994
90	998
90	999
91	420
91	754
91	905
92	553
92	887
92	951
93	430
93	536
93	784
94	295
94	511
94	881
95	306
95	864
95	934
96	512
96	668
96	748
97	100
97	744
97	920
98	732
98	790
98	840
99	851
99	874
99	968
100	97
100	642
100	658
101	861
101	993
101	998
102	633
102	844
102	997
103	726
103	868
103	893
104	490
104	634
104	953
105	114
105	545
105	808
106	811
106	815
106	940
107	248
107	940
107	969
108	675
108	862
108	991
109	713
109	897
109	983
110	124
110	949
110	958
111	737
111	969
111	973
112	582
112	855
112	979
113	513
113	797
113	855
114	105
114	268
114	591
115	882
115	886
115	959
116	559
116	974
116	985
117	627
117	838
117	991
118	647
118	853
118	942
119	88
119	282
119	986
120	795
120	869
120	960
121	187
121	975
121	982
122	302
122	749
122	974
123	62
123	958
123	978
124	110
124	434
124	917
125	687
125	850
125	939
126	745
126	754
126	896
127	824
127	826
127	937
128	500
128	530
128	846
129	734
129	767
129	885
130	234
130	987
130	1000
131	808
131	877
131	995
132	963
132	985
132	996
133	950
133	963
133	998
134	639
134	926
134	956
135	186
135	907
135	958
136	844
136	953
136	986
137	527
137	919
137	990
138	736
138	788
138	851
139	578
139	832
139	893
140	53
140	682
140	977
141	702
141	811
141	883
142	703
142	899
142	996
143	194
143	905
143	994
144	767
144	977
144	1000
145	764
145	798
145	935
146	843
146	926
146	999
147	870
147	982
147	986
148	637
148	840
148	970
149	794
149	845
149	910
150	52
150	774
150	952
151	761
151	971
151	980
152	917
152	990
152	997
153	900
153	934
153	981
154	497
154	663
154	857
155	326
155	910
155	943
156	718
156	731
156	944
157	693
157	902
157	955
158	496
158	761
158	841
159	421
159	941
159	967
160	666
160	849
160	1000
161	488
161	942
161	984
162	695
162	903
162	995
163	552
163	759
163	832
164	755
164	791
164	922
165	345
165	723
165	968
166	168
166	877
166	929
167	957
167	959
167	982
167	983
168	166
168	687
168	991
169	831
169	906
169	992
170	635
170	739
170	982
171	905
171	930
171	970
172	782
172	903
172	975
173	479
173	753
173	921
174	748
174	778
174	989
175	422
175	962
175	972
176	408
176	970
176	981
177	708
177	793
177	957
178	263
178	981
178	986
179	685
179	925
179	976
180	319
180	831
180	941
181	571
181	889
181	996
182	411
182	823
182	912
183	254
183	555
183	925
184	904
184	964
184	984
185	192
185	875
185	933
186	135
186	956
186	973
187	121
187	626
187	979
188	731
188	848
188	995
189	387
189	484
189	986
190	378
190	844
190	986
191	923
191	966
191	1000
192	185
192	579
192	996
193	789
193	880
193	918
194	143
194	883
194	901
195	484
195	519
195	918
196	845
196	881
196	964
197	863
197	890
197	951
198	762
198	909
198	986
199	735
199	742
199	923
200	856
200	970
200	983
201	678
201	878
201	975
202	235
202	924
202	972
203	574
203	856
203	992
204	433
204	706
204	943
205	798
205	928
205	946
206	926
206	933
206	958
207	607
207	873
207	998
208	400
208	850
208	978
209	577
209	941
209	960
210	11
210	729
210	911
211	591
211	978
211	990
212	373
212	778
212	853
213	726
213	967
213	981
214	952
214	995
214	996
215	938
215	946
215	977
216	776
216	814
216	884
217	342
217	850
217	986
218	241
218	350
218	910
219	641
219	665
219	986
220	590
220	932
220	951
221	283
221	970
221	988
222	360
222	827
222	1000
223	354
223	955
223	969
224	86
224	665
224	987
225	449
225	958
225	998
226	31
226	253
226	995
227	82
227	644
227	955
228	515
228	893
228	957
229	733
229	995
229	998
230	362
230	651
230	989
231	829
231	839
231	987
232	895
232	902
232	931
233	661
233	750
233	761
234	130
234	711
234	887
235	202
235	483
235	926
236	794
236	838
236	997
237	561
237	918
237	994
238	598
238	688
238	874
239	915
239	923
239	957
240	522
240	695
240	935
241	218
241	828
241	849
242	645
242	781
242	997
243	612
243	890
243	977
244	8
244	936
244	974
245	710
245	858
245	960
246	890
246	898
246	940
247	485
247	895
247	909
248	107
248	878
248	921
249	567
249	832
249	882
250	303
250	835
250	889
251	881
251	929
251	969
252	859
252	985
252	986
253	74
253	226
253	316
254	183
254	833
254	965
255	559
255	603
255	780
256	585
256	884
256	967
257	44
257	740
257	909
258	544
258	588
258	993
259	812
259	960
259	962
260	767
260	902
260	952
261	510
261	883
261	991
262	528
262	822
262	853
262	980
263	178
263	756
263	995
264	350
264	977
264	981
265	746
265	833
265	881
265	933
266	803
266	949
266	981
267	707
267	845
267	891
268	114
268	940
268	985
269	968
269	975
269	987
270	614
270	810
270	972
271	654
271	909
271	989
272	300
272	779
272	803
273	676
273	717
273	720
274	894
274	969
274	972
275	279
275	895
275	997
276	809
276	810
276	967
277	616
277	885
277	893
278	597
278	773
278	963
279	53
279	275
279	970
280	323
280	837
280	1000
281	696
281	704
281	722
282	119
282	785
282	934
283	221
283	660
283	842
284	799
284	821
284	867
285	836
285	920
285	969
286	862
286	968
286	996
287	874
287	883
287	928
288	714
288	974
288	986
289	499
289	614
289	989
290	620
290	786
290	915
291	782
291	814
291	879
292	83
292	814
292	919
293	451
293	617
293	772
294	932
294	957
294	1000
295	94
295	694
295	997
296	762
296	864
296	953
297	625
297	913
297	990
298	939
298	984
298	996
299	536
299	598
299	949
299	986
300	272
300	302
300	642
300	852
301	302
301	713
301	973
301	994
302	122
302	300
302	301
302	476
303	250
303	592
303	924
303	959
304	569
304	635
304	700
304	782
305	49
305	420
305	572
305	954
306	95
306	777
306	871
306	873
307	759
307	854
307	871
307	934
308	343
308	565
308	638
308	941
309	751
309	819
309	909
309	917
310	574
310	786
310	983
310	999
311	316
311	845
311	856
311	965
312	465
312	781
312	908
312	978
313	413
313	640
313	659
313	992
314	807
314	856
314	981
314	992
315	375
315	616
315	745
315	963
316	253
316	311
316	481
316	900
317	367
317	832
317	842
317	889
318	89
318	365
318	777
318	801
319	180
319	658
319	927
319	981
320	606
320	654
320	709
320	993
321	384
321	869
321	948
321	981
322	537
322	581
322	931
322	967
323	280
323	487
323	882
323	989
324	451
324	492
324	891
324	927
325	589
325	753
325	765
325	897
326	155
326	646
326	925
326	927
327	740
327	774
327	909
327	967
328	75
328	922
328	955
328	985
329	486
329	669
329	942
329	984
330	603
330	753
330	929
330	980
331	716
331	775
331	902
331	987
332	405
332	768
332	828
332	975
333	437
333	717
333	884
333	979
334	802
334	888
334	970
334	978
335	818
335	883
335	975
335	995
336	344
336	591
336	753
336	848
337	657
337	960
337	965
337	990
338	422
338	850
338	947
338	983
339	450
339	725
339	837
339	956
340	812
340	882
340	898
340	999
341	630
341	741
341	773
341	942
342	217
342	480
342	566
342	988
343	308
343	687
343	758
343	973
344	336
344	601
344	761
344	944
345	165
345	749
345	779
345	949
346	359
346	670
346	858
346	920
347	816
347	911
347	917
347	988
348	383
348	751
348	921
348	986
349	4
349	655
349	822
349	945
350	218
350	264
350	371
350	822
351	74
351	758
351	968
351	971
352	482
352	537
352	773
352	981
353	35
353	361
353	837
353	879
354	223
354	670
354	731
354	803
355	754
355	823
355	965
355	982
356	546
356	979
356	989
356	998
357	802
357	899
357	919
357	997
358	440
358	918
358	968
358	992
359	346
359	446
359	748
359	850
360	222
360	753
360	825
360	971
361	353
361	843
361	849
361	943
362	230
362	390
362	552
362	972
363	741
363	821
363	832
363	871
364	656
364	903
364	910
364	980
365	318
365	607
365	893
365	906
365	933
366	699
366	746
366	748
366	903
367	317
367	879
367	942
367	953
368	833
368	902
368	937
368	989
369	399
369	824
369	953
369	993
370	65
370	735
370	881
370	923
371	350
371	765
371	940
371	981
372	598
372	785
372	929
372	999
373	212
373	489
373	956
373	994
374	534
374	712
374	835
374	947
375	315
375	677
375	826
375	991
376	29
376	672
376	945
376	966
377	405
377	462
377	510
377	837
378	190
378	703
378	994
378	997
379	572
379	944
379	953
379	997
380	603
380	615
380	781
380	884
381	644
381	839
381	953
381	976
382	522
382	599
382	877
382	975
383	348
383	896
383	996
383	997
384	321
384	769
384	948
384	971
385	578
385	810
385	921
385	947
386	805
386	815
386	838
386	886
387	189
387	515
387	883
387	896
388	413
388	539
388	623
388	880
389	736
389	747
389	976
389	984
390	362
390	519
390	889
390	957
391	779
391	826
391	959
391	965
392	809
392	942
392	976
392	977
393	54
393	558
393	708
393	837
394	620
394	725
394	915
394	987
395	775
395	897
395	969
395	996
396	494
396	508
396	712
396	903
397	712
397	890
397	892
397	908
398	751
398	765
398	942
398	966
399	369
399	875
399	923
399	991
400	208
400	696
400	807
400	951
401	500
401	815
401	837
401	985
402	11
402	714
402	968
402	988
403	652
403	661
403	891
403	903
404	867
404	880
404	911
404	932
405	332
405	377
405	705
405	934
406	563
406	842
406	924
406	951
407	705
407	850
407	932
407	985
408	176
408	829
408	870
408	894
409	570
409	836
409	867
409	985
410	502
410	805
410	969
410	972
411	182
411	855
411	915
411	972
412	875
412	917
412	923
412	948
413	313
413	388
413	944
413	972
414	870
414	898
414	977
414	989
415	725
415	768
415	987
415	997
416	489
416	501
416	907
416	957
417	40
417	898
417	958
417	986
418	664
418	865
418	869
418	975
419	875
419	937
419	939
419	986
420	91
420	305
420	848
420	995
421	159
421	740
421	880
421	982
422	175
422	338
422	760
422	978
423	648
423	736
423	953
423	994
424	453
424	912
424	949
424	993
425	495
425	755
425	852
425	947
426	814
426	859
426	938
426	957
427	814
427	949
427	991
427	993
428	854
428	940
428	987
428	988
429	509
429	717
429	880
429	973
430	93
430	723
430	769
430	883
431	484
431	797
431	975
431	999
432	746
432	918
432	933
432	999
433	204
433	608
433	615
433	655
434	124
434	964
434	996
434	997
435	571
435	922
435	939
435	955
436	583
436	650
436	916
436	931
437	333
437	598
437	683
437	971
438	9
438	60
438	911
438	912
439	626
439	827
439	928
439	995
440	358
440	667
440	719
440	973
441	522
441	658
441	751
441	949
442	616
442	949
442	976
442	989
443	508
443	878
443	900
443	985
444	518
444	851
444	858
444	887
445	635
445	881
445	966
445	982
446	359
446	651
446	852
446	989
447	30
447	945
447	956
447	989
448	639
448	700
448	886
448	950
449	225
449	651
449	690
449	943
450	339
450	520
450	554
450	942
451	293
451	324
451	874
451	888
452	722
452	872
452	890
452	1000
453	424
453	802
453	964
453	991
454	508
454	772
454	819
454	893
455	770
455	905
455	976
455	982
456	769
456	889
456	896
456	994
457	549
457	761
457	900
457	929
458	940
458	950
458	955
458	999
459	618
459	860
459	953
459	961
460	632
460	675
460	789
460	982
461	816
461	936
461	940
461	986
462	377
462	652
462	715
462	931
463	582
463	925
463	962
463	990
464	701
464	746
464	831
464	960
465	312
465	944
465	976
465	980
466	890
466	926
466	956
466	990
467	486
467	787
467	956
467	999
468	533
468	950
468	980
468	982
468	988
469	499
469	587
469	786
469	961
469	982
470	724
470	746
470	798
470	928
470	976
471	595
471	613
471	796
471	853
471	949
472	31
472	649
472	813
472	950
472	975
473	491
473	507
473	721
473	902
473	919
474	498
474	605
474	929
474	991
474	1000
475	768
475	885
475	936
475	979
475	996
476	302
476	878
476	915
476	931
476	963
477	723
477	912
477	967
477	983
477	992
478	812
478	904
478	942
478	967
478	980
479	10
479	173
479	868
479	901
479	994
480	342
480	507
480	788
480	843
480	994
481	316
481	633
481	763
481	957
481	967
482	352
482	513
482	934
482	960
482	974
483	45
483	235
483	559
483	688
483	876
484	189
484	195
484	431
484	751
484	792
485	247
485	946
485	957
485	983
485	996
486	329
486	467
486	525
486	629
486	802
487	24
487	323
487	601
487	847
487	971
488	161
488	738
488	790
488	872
488	928
489	373
489	416
489	500
489	838
489	936
490	104
490	609
490	672
490	841
490	850
491	473
491	625
491	908
491	931
491	985
492	324
492	818
492	899
492	909
492	938
493	802
493	811
493	837
493	922
493	985
494	396
494	782
494	791
494	908
494	952
495	425
495	752
495	865
495	970
495	997
496	158
496	847
496	904
496	920
496	955
497	154
497	526
497	677
497	692
497	936
498	474
498	521
498	672
498	952
498	987
499	289
499	469
499	510
499	877
499	921
500	128
500	401
500	489
500	622
500	993
501	416
501	677
501	854
501	925
501	939
502	410
502	739
502	854
502	922
502	965
503	661
503	885
503	913
503	983
503	998
504	823
504	839
504	889
504	891
504	904
505	734
505	872
505	885
505	888
505	922
506	528
506	632
506	706
506	955
506	968
507	20
507	473
507	480
507	986
507	995
508	396
508	443
508	454
508	834
508	947
509	429
509	904
509	917
509	919
509	991
510	261
510	377
510	499
510	991
510	999
511	94
511	583
511	754
511	965
511	984
512	96
512	602
512	877
512	918
512	969
513	113
513	482
513	980
513	991
513	995
514	669
514	825
514	877
514	885
514	988
515	228
515	387
515	531
515	702
515	917
516	537
516	851
516	897
516	993
516	995
517	8
517	869
517	951
517	959
517	977
518	444
518	816
518	945
518	964
518	999
519	195
519	390
519	843
519	960
519	982
520	450
520	564
520	648
520	802
520	916
521	498
521	777
521	871
521	892
521	987
522	240
522	382
522	441
522	892
522	967
523	571
523	733
523	741
523	757
523	988
524	77
524	618
524	743
524	832
524	983
525	486
525	795
525	817
525	890
525	896
526	497
526	601
526	704
526	796
526	988
527	21
527	137
527	564
527	600
527	786
528	262
528	506
528	625
528	894
528	956
529	695
529	739
529	750
529	861
529	878
530	128
530	629
530	714
530	848
530	997
531	515
531	651
531	728
531	949
531	966
532	561
532	709
532	782
532	850
532	977
533	80
533	468
533	657
533	790
533	873
534	374
534	842
534	890
534	911
534	976
535	796
535	829
535	895
535	962
535	973
536	93
536	299
536	780
536	920
536	949
537	322
537	352
537	516
537	571
537	798
538	729
538	788
538	876
538	983
538	990
539	388
539	702
539	721
539	807
539	921
540	713
540	905
540	913
540	916
540	967
541	710
541	793
541	854
541	931
541	983
542	622
542	790
542	817
542	893
542	946
543	544
543	731
543	879
543	969
543	1000
544	258
544	543
544	788
544	928
544	983
545	105
545	547
545	797
545	907
545	962
546	356
546	815
546	859
546	992
546	998
547	545
547	770
547	806
547	967
547	997
548	569
548	910
548	912
548	969
548	987
549	20
549	457
549	729
549	730
549	991
550	593
550	714
550	827
550	896
550	976
551	952
551	965
551	972
551	994
551	999
552	163
552	362
552	592
552	785
552	978
553	92
[truncated: 5,770 more rows]
