# Supplementary material for: A simple and effective convolutional operator for node classification without features by graph convolutional networks
Source: PLoS One. 2024 Apr 30;19(4):e0301476. doi: 10.1371/journal.pone.0301476 (PMC11060547; doi:10.1371/journal.pone.0301476)
Supplement: S1 Datasets — (ZIP) [file pone.0301476.s001.zip › S1 Datasets/Synthetic_graph_9/community.dat]

1	66
2	20
3	82
4	53
5	48
6	81
7	69
8	54
9	61
10	28
11	77
12	7
13	1
14	49
15	7
16	46
17	58
18	60
19	16
20	67
21	23
22	68
23	30
24	61
25	34
26	20
27	43
28	41
29	2
30	42
31	54
32	40
33	32
34	82
35	58
36	17
37	5
38	77
39	67
40	16
41	18
42	39
43	20
44	17
45	61
46	27
47	10
48	13
49	10
50	36
51	78
52	33
53	57
54	9
55	54
56	73
57	24
58	72
59	73
60	46
61	2
62	54
63	83
64	1
65	71
66	82
67	44
68	73
69	66
70	49
71	77
72	48
73	24
74	42
75	37
76	78
77	21
78	56
79	39
80	68
81	14
82	73
83	17
84	46
85	11
86	82
87	55
88	81
89	77
90	64
91	68
92	32
93	61
94	77
95	24
96	68
97	25
98	68
99	48
100	35
101	62
102	17
103	63
104	68
105	3
106	81
107	35
108	18
109	69
110	76
111	83
112	50
113	11
114	36
115	82
116	2
117	32
118	74
119	75
120	57
121	33
122	21
123	39
124	46
125	53
126	49
127	45
128	74
129	48
130	6
131	38
132	2
133	83
134	82
135	11
136	57
137	32
138	33
139	71
140	22
141	32
142	32
143	66
144	42
145	77
146	1
147	60
148	18
149	24
150	24
151	51
152	53
153	29
154	10
155	55
156	39
157	25
158	51
159	55
160	56
161	31
162	56
163	74
164	48
165	11
166	59
167	42
168	48
169	39
170	43
171	25
172	48
173	77
174	20
175	44
176	7
177	44
178	23
179	28
180	74
181	32
182	2
183	53
184	24
185	82
186	79
187	69
188	24
189	70
190	19
191	69
192	80
193	3
194	1
195	48
196	54
197	81
198	59
199	79
200	10
201	69
202	35
203	81
204	42
205	79
206	40
207	68
208	22
209	45
210	49
211	50
212	58
213	80
214	48
215	46
216	32
217	73
218	48
219	17
220	28
221	24
222	1
223	38
224	77
225	9
226	50
227	70
228	69
229	42
230	68
231	10
232	71
233	32
234	39
235	20
236	48
237	16
238	82
239	71
240	24
241	57
242	39
243	30
244	43
245	36
246	32
247	32
248	13
249	46
250	59
251	30
252	73
253	12
254	77
255	48
256	56
257	49
258	65
259	11
260	83
261	20
262	32
263	59
264	46
265	59
266	72
267	24
268	80
269	72
270	22
271	69
272	24
273	73
274	71
275	58
276	51
277	59
278	59
279	59
280	49
281	77
282	68
283	79
284	26
285	69
286	54
287	18
288	39
289	30
290	63
291	32
292	65
293	32
294	74
295	37
296	43
297	73
298	43
299	59
300	68
301	47
302	7
303	61
304	46
305	30
306	49
307	46
308	23
309	20
310	6
311	65
312	4
313	40
314	69
315	10
316	27
317	76
318	54
319	83
320	21
321	49
322	27
323	43
324	71
325	58
326	9
327	48
328	16
329	47
330	2
331	21
332	2
333	77
334	24
335	24
336	52
337	52
338	8
339	72
340	79
341	27
342	77
343	55
344	56
345	70
346	68
347	82
348	51
349	48
350	71
351	32
352	55
353	27
354	22
355	43
356	42
357	7
358	31
359	59
360	79
361	34
362	57
363	20
364	82
365	20
366	24
367	82
368	27
369	79
370	34
371	65
372	24
373	75
374	25
375	32
376	28
377	78
378	26
379	2
380	32
381	22
382	59
383	27
384	46
385	46
386	42
387	4
388	77
389	7
390	77
391	82
392	36
393	54
394	61
395	39
396	61
397	81
398	46
399	42
400	22
401	22
402	37
403	52
404	26
405	27
406	8
407	34
408	59
409	16
410	39
411	33
412	2
413	61
414	11
415	82
416	22
417	64
418	69
419	53
420	24
421	51
422	44
423	2
424	22
425	48
426	71
427	39
428	70
429	59
430	25
431	55
432	75
433	8
434	79
435	9
436	20
437	68
438	13
439	46
440	59
441	47
442	10
443	48
444	30
445	52
446	62
447	3
448	20
449	22
450	20
451	42
452	39
453	51
454	52
455	34
456	82
457	76
458	24
459	24
460	34
461	68
462	62
463	59
464	46
465	82
466	20
467	68
468	14
469	11
470	66
471	45
472	9
473	54
474	36
475	64
476	83
477	48
478	9
479	20
480	72
481	6
482	48
483	41
484	35
485	53
486	68
487	16
488	42
489	66
490	30
491	22
492	13
493	59
494	46
495	79
496	26
497	64
498	32
499	71
500	63
501	13
502	30
503	76
504	14
505	54
506	70
507	28
508	62
509	19
510	42
511	9
512	48
513	15
514	40
515	2
516	68
517	12
518	24
519	67
520	9
521	18
522	71
523	1
524	15
525	36
526	24
527	49
528	60
529	46
530	14
531	64
532	57
533	37
534	11
535	54
536	83
537	78
538	82
539	17
540	64
541	44
542	52
543	62
544	46
545	16
546	26
547	74
548	55
549	74
550	58
551	82
552	72
553	72
554	38
555	77
556	82
557	44
558	15
559	49
560	71
561	12
562	55
563	74
564	26
565	38
566	54
567	61
568	27
569	74
570	46
571	13
572	35
573	65
574	44
575	39
576	62
577	21
578	28
579	49
580	19
581	18
582	70
583	77
584	42
585	57
586	59
587	70
588	27
589	37
590	11
591	12
592	24
593	55
594	5
595	73
596	14
597	78
598	20
599	15
600	34
601	32
602	50
603	4
604	21
605	55
606	32
607	69
608	82
609	3
610	82
611	29
612	62
613	42
614	78
615	40
616	23
617	39
618	19
619	59
620	7
621	68
622	20
623	5
624	9
625	68
626	1
627	77
628	82
629	63
630	34
631	34
632	27
633	12
634	11
635	44
636	24
637	14
638	59
639	17
640	3
641	1
642	10
643	52
644	70
645	31
646	21
647	24
648	42
649	30
650	24
651	29
652	46
653	70
654	77
655	24
656	13
657	39
658	75
659	68
660	39
661	17
662	73
663	13
664	64
665	49
666	77
667	14
668	26
669	16
670	1
671	8
672	63
673	32
674	17
675	20
676	17
677	54
678	2
679	42
680	20
681	74
682	39
683	33
684	56
685	1
686	24
687	48
688	46
689	20
690	17
691	71
692	39
693	48
694	65
695	39
696	61
697	42
698	20
699	28
700	9
701	11
702	64
703	46
704	48
705	54
706	56
707	6
708	70
709	22
710	80
711	2
712	55
713	79
714	48
715	35
716	5
717	38
718	25
719	37
720	16
721	43
722	41
723	31
724	47
725	48
726	1
727	54
728	39
729	61
730	48
731	14
732	80
733	61
734	19
735	77
736	31
737	22
738	35
739	15
740	24
741	16
742	2
743	9
744	39
745	60
746	23
747	74
748	23
749	6
750	36
751	57
752	39
753	46
754	24
755	9
756	14
757	51
758	73
759	2
760	58
761	64
762	20
763	68
764	46
765	61
766	23
767	54
768	32
769	3
770	32
771	39
772	66
773	32
774	49
775	54
776	40
777	42
778	81
779	38
780	34
781	17
782	61
783	5
784	22
785	30
786	2
787	81
788	20
789	4
790	73
791	74
792	53
793	73
794	76
795	22
796	75
797	39
798	80
799	22
800	34
801	6
802	54
803	81
804	7
805	22
806	72
807	39
808	24
809	38
810	71
811	32
812	59
813	18
814	61
815	15
816	24
817	16
818	48
819	81
820	68
821	34
822	48
823	40
824	76
825	29
826	12
827	46
828	22
829	58
830	81
831	42
832	20
833	67
834	7
835	58
836	20
837	47
838	17
839	16
840	72
841	2
842	48
843	68
844	60
845	28
846	77
847	32
848	27
849	13
850	59
851	57
852	21
853	82
854	12
855	46
856	73
857	72
858	65
859	58
860	23
861	22
862	74
863	78
864	68
865	77
866	55
867	9
868	34
869	1
870	24
871	22
872	68
873	4
874	65
875	59
876	1
877	11
878	39
879	29
880	9
881	69
882	20
883	2
884	19
885	40
886	27
887	53
888	28
889	77
890	48
891	42
892	80
893	73
894	70
895	32
896	24
897	42
898	23
899	54
900	25
901	45
902	49
903	41
904	38
905	9
906	77
907	39
908	28
909	16
910	39
911	82
912	83
913	2
914	76
915	50
916	42
917	39
918	72
919	79
920	24
921	68
922	45
923	81
924	74
925	71
926	39
927	44
928	61
929	28
930	42
931	46
932	72
933	2
934	73
935	39
936	58
937	5
938	20
939	76
940	48
941	81
942	2
943	18
944	49
945	78
946	77
947	48
948	76
949	36
950	74
951	70
952	58
953	8
954	16
955	48
956	46
957	70
958	9
959	58
960	72
961	26
962	37
963	31
964	66
965	79
966	8
967	13
968	7
969	59
970	81
971	41
972	28
973	71
974	42
975	49
976	68
977	39
978	21
979	48
980	73
981	70
982	23
983	32
984	9
985	68
986	46
987	5
988	26
989	59
990	32
991	67
992	59
993	42
994	82
995	16
996	61
997	1
998	2
999	82
1000	56
