# Supplementary material for: A simple and effective convolutional operator for node classification without features by graph convolutional networks
Source: PLoS One. 2024 Apr 30;19(4):e0301476. doi: 10.1371/journal.pone.0301476 (PMC11060547; doi:10.1371/journal.pone.0301476)
Supplement: S1 Datasets — (ZIP) [file pone.0301476.s001.zip › S1 Datasets/Synthetic_graph_9/network.dat]

1	707
1	832
1	996
2	485
2	909
2	982
3	212
3	958
3	982
4	76
4	162
4	902
5	814
5	874
5	895
6	986
6	995
6	997
7	284
7	761
7	900
8	232
8	802
8	936
9	127
9	144
9	975
10	49
10	968
10	972
11	335
11	875
11	990
12	450
12	817
12	939
13	898
13	973
13	974
14	101
14	401
14	590
15	828
15	937
15	999
16	544
16	657
16	914
17	68
17	829
17	965
18	780
18	855
18	907
19	168
19	169
19	905
20	621
20	639
20	842
21	732
21	958
21	965
22	644
22	794
22	951
23	804
23	856
23	885
24	765
24	891
24	916
25	959
25	980
25	994
26	736
26	807
26	871
27	852
27	962
27	990
28	921
28	955
28	971
29	539
29	771
29	973
30	782
30	881
30	971
31	473
31	517
31	656
32	229
32	718
32	885
33	353
33	515
33	861
34	686
34	907
34	964
35	754
35	803
35	882
36	676
36	875
36	894
37	325
37	920
37	937
37	941
38	343
38	627
38	903
39	850
39	898
39	975
39	991
40	223
40	425
40	861
41	563
41	934
41	993
42	528
42	859
42	961
43	847
43	854
43	977
44	640
44	843
44	979
45	938
45	997
45	1000
46	448
46	886
46	987
47	200
47	882
47	967
48	51
48	645
48	967
49	10
49	796
49	913
50	653
50	896
50	954
51	48
51	945
51	990
52	218
52	835
52	912
53	888
53	981
53	997
54	499
54	981
54	991
55	586
55	820
55	994
56	966
56	980
56	993
57	73
57	220
57	657
58	932
58	940
58	975
59	383
59	910
59	980
60	835
60	879
60	941
61	116
61	819
61	932
62	363
62	900
62	964
63	865
63	896
63	956
64	349
64	556
64	996
65	809
65	927
65	974
66	960
66	963
66	976
67	391
67	519
67	890
68	17
68	574
68	860
69	652
69	973
69	977
70	472
70	843
70	920
71	565
71	923
71	998
72	478
72	717
72	987
73	57
73	931
73	997
74	930
74	944
74	982
75	760
75	963
75	978
76	4
76	353
76	963
77	627
77	679
77	852
78	611
78	685
78	1000
79	947
79	974
79	984
80	810
80	904
80	942
81	756
81	976
81	986
82	217
82	551
82	928
83	253
83	864
83	980
84	421
84	773
84	982
85	165
85	356
85	358
86	185
86	631
86	992
87	712
87	866
87	923
88	683
88	946
88	984
89	797
89	854
89	938
90	417
90	434
90	883
91	442
91	854
91	958
92	641
92	982
92	990
93	900
93	965
93	988
94	865
94	883
94	972
95	166
95	518
95	711
96	387
96	864
96	956
97	165
97	692
97	794
98	779
98	800
98	882
99	140
99	428
99	934
100	935
100	952
100	996
101	14
101	926
101	965
102	798
102	828
102	992
103	290
103	963
103	980
104	143
104	883
104	968
105	813
105	987
105	993
106	654
106	830
106	970
107	738
107	870
107	951
108	463
108	985
108	998
109	201
109	471
109	932
110	749
110	952
110	956
111	347
111	546
111	750
112	714
112	821
112	831
113	477
113	712
113	895
114	929
114	949
114	957
115	248
115	890
115	947
116	61
116	688
116	970
117	860
117	861
117	965
118	340
118	391
118	804
119	658
119	743
119	796
120	553
120	756
120	829
121	138
121	832
121	945
122	467
122	480
122	978
123	358
123	504
123	897
124	675
124	863
124	891
125	183
125	592
125	948
126	610
126	750
126	999
127	9
127	959
127	996
128	753
128	870
128	999
129	376
129	727
129	870
130	537
130	834
130	931
131	572
131	769
131	881
132	377
132	423
132	663
133	981
133	982
133	992
134	513
134	934
134	951
135	985
135	997
135	1000
136	443
136	530
136	851
137	266
137	805
137	954
138	121
138	862
138	943
139	798
139	928
139	954
140	99
140	870
140	952
141	262
141	933
141	970
142	931
142	955
142	966
143	104
143	495
143	982
144	9
144	899
144	952
145	845
145	910
145	916
146	700
146	856
146	989
147	774
147	838
147	946
148	163
148	985
148	996
149	573
149	883
149	888
150	152
150	649
150	669
151	845
151	902
151	956
152	150
152	987
152	995
153	301
153	879
153	992
154	714
154	953
154	968
155	263
155	328
155	433
156	636
156	944
156	953
157	608
157	939
157	954
158	776
158	837
158	995
159	799
159	931
159	971
160	378
160	908
160	917
161	744
161	963
161	967
162	4
162	522
162	1000
163	148
163	677
163	1000
164	172
164	873
164	902
165	85
165	97
165	600
166	95
166	924
166	964
167	911
167	949
167	982
168	19
168	747
168	868
169	19
169	807
169	985
170	742
170	963
170	988
171	804
171	858
171	890
172	164
172	665
172	828
173	728
173	869
173	934
174	533
174	674
174	963
175	186
175	421
175	973
176	917
176	949
176	997
177	808
177	894
177	996
178	300
178	323
178	961
179	712
179	796
179	865
180	436
180	917
180	940
181	783
181	835
181	921
182	292
182	677
182	973
183	125
183	979
183	996
184	636
184	929
184	948
185	86
185	780
185	807
186	175
186	804
186	983
187	292
187	929
187	967
188	334
188	782
188	945
189	227
189	317
189	986
190	509
190	600
190	882
191	497
191	903
191	946
192	894
192	930
192	940
193	561
193	926
193	994
194	683
194	966
194	987
195	738
195	928
195	971
196	705
196	794
196	935
197	495
197	762
197	853
198	909
198	994
198	997
199	204
199	521
199	772
200	47
200	794
200	984
201	109
201	465
201	880
202	271
202	569
202	999
203	748
203	890
203	926
204	199
204	932
204	974
205	916
205	952
205	955
206	836
206	885
206	996
207	575
207	912
207	986
208	354
208	660
208	992
209	598
209	866
209	922
209	938
210	824
210	975
210	978
211	501
211	899
211	937
212	3
212	968
212	990
213	220
213	531
213	967
214	742
214	919
214	956
215	249
215	624
215	944
216	389
216	729
216	868
217	82
217	837
217	878
218	52
218	580
218	714
219	838
219	871
219	922
220	57
220	213
220	948
221	287
221	793
221	961
222	944
222	986
222	999
223	40
223	852
223	974
224	612
224	981
224	994
225	834
225	950
225	959
226	915
226	931
226	957
226	993
227	189
227	797
227	947
228	818
228	868
228	922
229	32
229	709
229	981
230	677
230	924
230	999
231	708
231	847
231	963
232	8
232	963
232	987
233	552
233	593
233	981
234	692
234	961
234	989
235	261
235	988
235	999
236	781
236	966
236	991
237	412
237	936
237	987
238	338
238	777
238	936
239	746
239	979
239	984
240	682
240	772
240	995
241	893
241	941
241	994
242	418
242	752
242	950
243	713
243	844
243	960
244	921
244	957
244	983
245	458
245	526
245	652
246	731
246	792
246	956
247	322
247	510
247	730
248	115
248	936
248	973
249	215
249	853
249	970
250	620
250	708
250	965
251	801
251	851
251	922
252	561
252	920
252	998
253	83
253	957
253	1000
254	727
254	747
254	843
255	642
255	674
255	979
256	733
256	945
256	1000
257	697
257	888
257	985
258	385
258	908
258	937
259	306
259	586
259	955
260	492
260	601
260	936
261	235
261	628
261	973
262	141
262	397
262	989
263	155
263	673
263	769
264	759
264	912
264	967
265	807
265	866
265	901
266	137
266	396
266	860
267	791
267	905
267	990
268	691
268	888
268	894
269	893
269	934
269	995
270	659
270	889
270	977
271	202
271	951
271	985
272	859
272	917
272	963
273	297
273	742
273	966
274	790
274	898
274	987
275	470
275	949
275	955
276	278
276	960
276	990
277	748
277	784
277	954
278	276
278	964
278	997
279	427
279	437
279	597
280	625
280	966
280	980
281	388
281	565
281	973
282	986
282	995
282	996
283	686
283	947
283	991
284	7
284	910
284	912
285	881
285	908
285	914
286	932
286	977
286	978
287	221
287	883
287	999
288	541
288	975
288	985
289	948
289	987
289	997
290	103
290	869
290	988
291	599
291	944
291	998
292	182
292	187
292	791
293	736
293	907
293	915
294	487
294	767
294	999
295	567
295	856
295	951
296	741
296	998
296	999
297	273
297	536
297	976
298	349
298	721
298	921
299	359
299	526
299	881
300	178
300	671
300	848
301	153
301	952
301	996
302	748
302	753
302	974
303	684
303	685
303	855
304	836
304	947
304	986
305	945
305	984
305	993
306	259
306	743
306	892
306	964
307	504
307	781
307	787
307	968
308	555
308	746
308	874
308	911
309	365
309	419
309	907
309	919
310	453
310	667
310	980
310	981
311	950
311	969
311	994
311	999
312	519
312	903
312	961
312	971
313	314
313	416
313	793
313	866
314	313
314	470
314	629
314	993
315	830
315	852
315	864
315	865
316	351
316	605
316	682
316	984
317	189
317	727
317	990
317	998
318	594
318	883
318	889
318	985
319	476
319	623
319	912
319	981
320	374
320	565
320	758
320	973
321	902
321	918
321	933
321	951
322	247
322	406
322	827
322	999
323	178
323	550
323	875
323	924
324	499
324	598
324	842
324	994
325	37
325	454
325	799
325	977
326	494
326	867
326	951
326	978
327	425
327	789
327	857
327	933
328	155
328	504
328	817
328	838
329	638
329	757
329	880
329	924
330	934
330	946
330	987
330	994
331	871
331	914
331	930
331	983
332	407
332	606
332	921
332	944
333	839
333	911
333	973
333	998
334	188
334	913
334	982
334	998
335	11
335	642
335	970
335	978
336	626
336	657
336	812
336	880
337	830
337	975
337	990
337	1000
338	238
338	809
338	966
338	980
339	711
339	912
339	945
339	972
340	118
340	612
340	918
340	928
341	692
341	839
341	848
341	907
342	367
342	653
342	920
342	962
343	38
343	659
343	889
343	948
344	420
344	885
344	949
344	977
345	499
345	847
345	924
345	980
346	699
346	829
346	938
346	973
347	111
347	757
347	917
347	991
348	382
348	432
348	516
348	986
349	64
349	298
349	440
349	655
350	759
350	796
350	925
350	998
351	316
351	590
351	670
351	728
352	485
352	605
352	622
352	728
353	33
353	76
353	796
353	982
354	208
354	576
354	743
354	744
355	855
355	882
355	980
355	983
356	85
356	434
356	545
356	989
357	747
357	772
357	833
357	974
358	85
358	123
358	723
358	993
359	299
359	793
359	966
359	981
360	497
360	898
360	950
360	969
361	630
361	650
361	949
361	973
362	532
362	761
362	938
362	949
363	62
363	696
363	883
363	996
364	415
364	672
364	892
364	996
365	309
365	719
365	720
365	799
366	665
366	739
366	805
366	876
367	342
367	782
367	861
367	975
368	487
368	541
368	896
368	995
369	695
369	919
369	979
369	992
370	517
370	821
370	840
370	860
371	685
371	814
371	845
371	866
372	507
372	513
372	960
372	978
373	676
373	894
373	958
373	967
374	320
374	391
374	983
374	990
375	486
375	541
375	706
375	966
376	129
376	838
376	972
376	996
377	132
377	874
377	930
377	946
378	160
378	890
378	924
378	928
379	470
379	905
379	993
379	998
380	851
380	875
380	973
380	986
381	460
381	799
381	884
381	964
382	348
382	952
382	994
382	1000
383	59
383	405
383	413
383	700
384	701
384	837
384	925
384	975
385	258
385	614
385	986
385	997
386	430
386	757
386	810
386	923
387	96
387	388
387	603
387	743
388	281
388	387
388	616
388	999
389	216
389	621
389	730
389	960
390	560
390	710
390	726
390	965
391	67
391	118
391	374
391	676
392	822
392	862
392	880
392	929
393	601
393	847
393	900
393	926
394	931
394	954
394	979
394	990
395	659
395	756
395	757
395	823
396	266
396	807
396	936
396	996
397	262
397	510
397	745
397	918
398	644
398	971
398	985
398	992
399	947
399	953
399	967
399	993
400	405
400	866
400	887
400	901
401	14
401	491
401	573
401	983
402	814
402	877
402	953
402	992
403	454
403	916
403	948
403	966
404	495
404	631
404	906
404	908
405	383
405	400
405	598
405	955
406	322
406	577
406	790
406	883
407	332
407	650
407	928
407	972
408	833
408	905
408	983
408	992
409	422
409	879
409	901
409	939
410	483
410	673
410	813
410	835
411	672
411	850
411	926
411	985
412	237
412	694
412	961
412	1000
413	383
413	539
413	950
413	988
414	770
414	917
414	988
414	991
415	364
415	804
415	877
415	980
416	313
416	482
416	765
416	961
417	90
417	658
417	850
417	924
418	242
418	468
418	797
418	824
419	309
419	588
419	895
419	969
420	344
420	783
420	867
420	893
421	84
421	175
421	757
421	812
422	409
422	797
422	927
422	987
423	132
423	827
423	915
423	964
424	562
424	588
424	738
424	982
425	40
425	327
425	471
425	968
426	809
426	914
426	985
426	987
427	279
427	744
427	830
427	918
428	99
428	430
428	789
428	983
429	752
429	865
429	910
429	916
430	386
430	428
430	890
430	900
430	997
431	584
431	647
431	986
431	993
432	348
432	799
432	958
432	991
433	155
433	852
433	920
433	955
434	90
434	356
434	524
434	897
435	720
435	773
435	785
435	833
436	180
436	901
436	956
436	973
437	279
437	825
437	839
437	882
438	849
438	874
438	975
438	990
439	456
439	714
439	928
439	976
440	349
440	716
440	914
440	938
441	701
441	828
441	837
441	972
442	91
442	746
442	820
442	913
443	136
443	785
443	960
443	982
444	490
444	670
444	762
444	995
445	615
445	885
445	933
445	935
446	462
446	732
446	830
446	995
447	615
447	867
447	882
447	996
448	46
448	633
448	973
448	979
449	715
449	792
449	933
449	948
450	12
450	680
450	757
450	809
451	835
451	858
451	907
451	972
452	520
452	640
452	682
452	828
453	310
453	802
453	970
453	977
454	325
454	403
454	964
454	974
455	868
455	917
455	960
455	979
456	439
456	702
456	918
456	991
457	464
457	639
457	881
457	948
458	245
458	459
458	862
458	879
459	458
459	546
459	935
459	965
460	381
460	934
460	958
460	998
461	596
461	658
461	970
461	997
462	446
462	825
462	978
462	991
463	108
463	690
463	869
463	902
464	457
464	549
464	570
464	991
465	201
465	909
465	940
465	948
466	491
466	672
466	969
466	998
467	122
467	694
467	786
467	952
468	418
468	740
468	876
468	984
469	534
469	691
469	706
469	889
470	275
470	314
470	379
470	753
470	964
471	109
471	425
471	475
471	690
471	901
471	940
472	70
472	812
472	833
472	984
472	989
473	31
473	617
473	877
473	942
473	991
474	864
474	906
474	949
474	956
474	973
475	471
475	791
475	901
475	941
475	997
476	319
476	736
476	858
476	871
476	979
477	113
477	613
477	642
477	883
477	946
478	72
478	845
478	881
478	915
478	970
479	601
479	725
479	736
479	823
479	978
480	122
480	536
480	790
480	935
480	960
481	622
481	625
481	704
481	854
481	987
482	416
482	570
482	594
482	822
482	895
483	410
483	545
483	854
483	968
483	986
484	526
484	572
484	880
484	945
484	985
485	2
485	352
485	946
485	964
485	1000
486	375
486	505
486	516
486	791
486	808
487	294
487	368
487	988
487	995
487	997
488	721
488	882
488	930
488	952
488	996
489	509
489	521
489	614
489	767
489	994
490	444
490	726
490	840
490	897
490	904
491	401
491	466
491	585
491	930
491	951
492	260
492	494
492	712
492	873
492	1000
493	644
493	823
493	838
493	923
493	989
494	326
494	492
494	628
494	707
494	817
495	143
495	197
495	404
495	589
495	992
496	811
496	828
496	846
496	861
496	961
496	989
497	191
497	360
497	822
497	910
497	943
498	579
498	895
498	953
498	974
498	998
499	54
499	324
499	345
499	891
499	910
500	660
500	765
500	983
500	992
500	998
501	211
501	924
501	951
501	967
501	1000
502	702
502	879
502	923
502	955
502	975
503	533
503	734
503	811
503	918
503	927
504	123
504	307
504	328
504	529
504	957
505	486
505	521
505	544
505	662
505	994
506	582
506	751
506	818
506	955
506	992
507	372
507	908
507	929
507	968
507	981
508	640
508	657
508	774
508	841
508	957
509	190
509	489
509	746
509	866
509	940
510	247
510	397
510	887
510	931
510	983
511	842
511	880
511	886
511	948
511	963
512	889
512	894
512	899
512	945
512	988
513	134
513	372
513	739
513	774
513	979
514	605
514	619
514	903
514	971
514	997
515	33
515	570
515	842
515	885
515	973
516	348
516	486
516	857
516	896
516	958
517	31
517	370
517	712
517	720
517	923
518	95
518	924
518	948
518	970
518	1000
519	67
519	312
519	908
519	962
519	964
519	991
520	452
520	614
520	808
520	919
520	984
521	199
521	489
521	505
521	769
521	932
522	162
522	600
522	779
522	843
522	933
523	617
523	849
523	900
523	942
523	997
524	434
524	825
524	973
524	974
524	975
525	562
525	713
525	818
525	819
525	949
526	245
526	299
526	484
526	597
526	858
527	752
527	893
527	931
527	944
527	978
528	42
528	843
528	878
528	932
528	1000
529	504
529	587
529	717
529	963
529	988
530	136
530	596
530	681
530	807
530	922
531	213
531	540
531	808
531	905
531	962
532	362
532	870
532	882
532	898
532	978
533	174
533	503
533	811
533	880
533	962
533	998
534	469
534	535
534	765
534	821
534	992
535	534
535	677
535	912
535	987
535	988
536	297
536	480
536	868
536	971
536	990
537	130
537	680
537	768
537	882
537	884
538	840
538	849
538	882
538	932
538	939
539	29
539	413
539	669
539	786
539	937
540	531
540	783
540	827
540	829
540	983
541	288
541	368
541	375
541	826
541	850
542	643
542	725
542	917
542	956
542	985
543	869
543	887
543	972
543	980
543	990
544	16
544	505
544	594
544	966
544	980
545	356
545	483
545	898
545	947
545	995
546	111
546	459
546	575
546	764
546	988
547	825
547	856
547	903
547	942
547	950
548	706
548	770
548	786
548	811
548	988
549	464
549	561
549	864
549	924
549	981
550	323
550	775
550	901
550	936
550	975
551	82
551	582
551	933
551	969
551	994
552	233
552	806
552	827
552	899
552	945
553	120
553	558
553	664
553	906
553	927
[truncated: 5,490 more rows]
