# Supplementary material for: A simple and effective convolutional operator for node classification without features by graph convolutional networks
Source: PLoS One. 2024 Apr 30;19(4):e0301476. doi: 10.1371/journal.pone.0301476 (PMC11060547; doi:10.1371/journal.pone.0301476)
Supplement: S2 Datasets — (ZIP) [file pone.0301476.s002.zip]

Archive with 26 entries (19 files):
- S2 Datasets/
- S2 Datasets/Citeseer_for_exopGCN_other_GNN/
- S2 Datasets/Citeseer_for_exopGCN_other_GNN/convolutional_operator.txt
- S2 Datasets/Citeseer_for_exopGCN_other_GNN/node_label.txt
- S2 Datasets/Citeseer_for_exopGCN_other_GNN/node_order.txt
- S2 Datasets/Cora_for_exopGCN_other_GNN/
- S2 Datasets/Cora_for_exopGCN_other_GNN/convolutional_operator.txt
- S2 Datasets/Cora_for_exopGCN_other_GNN/node_label.txt
- S2 Datasets/Cora_for_exopGCN_other_GNN/node_order.txt
- S2 Datasets/Dolphins_for_exopGCN_other_GNN/
- S2 Datasets/Dolphins_for_exopGCN_other_GNN/convolutional_operator.txt
- S2 Datasets/Dolphins_for_exopGCN_other_GNN/node_label.txt
- S2 Datasets/Dolphins_for_exopGCN_other_GNN/node_order.txt
- S2 Datasets/Karate_for_exopGCN_other_GNN/
- S2 Datasets/Karate_for_exopGCN_other_GNN/convolutional_operator.txt
- S2 Datasets/Karate_for_exopGCN_other_GNN/node_label.txt
- S2 Datasets/Karate_for_exopGCN_other_GNN/node_order.txt
- S2 Datasets/Polbook_for_exopGCN_other_GNN/
- S2 Datasets/Polbook_for_exopGCN_other_GNN/convolutional_operator.txt
- S2 Datasets/Polbook_for_exopGCN_other_GNN/node_label.txt
- S2 Datasets/Polbook_for_exopGCN_other_GNN/node_order.txt
- S2 Datasets/Pubmed_for_exopGCN_other_GNN/
- S2 Datasets/Pubmed_for_exopGCN_other_GNN/convolutional_operator.txt
- S2 Datasets/Pubmed_for_exopGCN_other_GNN/node_label.txt
- S2 Datasets/Pubmed_for_exopGCN_other_GNN/node_order.txt
- S2 Datasets/ReadMe.txt
