# Supplementary material for: A simple and effective convolutional operator for node classification without features by graph convolutional networks
Source: PLoS One. 2024 Apr 30;19(4):e0301476. doi: 10.1371/journal.pone.0301476 (PMC11060547; doi:10.1371/journal.pone.0301476)
Supplement: S2 Datasets — (ZIP) [file pone.0301476.s002.zip › S2 Datasets/Karate_for_exopGCN_other_GNN/node_order.txt]

0	8	1	9	2	14	3	15	4	18	5	20	6	22	7	23	10	24	11	25	12	26	13	27	16	28	17	29	19	30	21	31	32	33
