# Supplementary material for: A simple and effective convolutional operator for node classification without features by graph convolutional networks
Source: PLoS One. 2024 Apr 30;19(4):e0301476. doi: 10.1371/journal.pone.0301476 (PMC11060547; doi:10.1371/journal.pone.0301476)
Supplement: S2 Datasets — (ZIP) [file pone.0301476.s002.zip › S2 Datasets/ReadMe.txt]

   This file includes six graph datasets which are used to input into different GNNs.

   Each graph includes 3 datasets: convolutional operator, node label and node order.

   the dataset "node_order" provides a order of selecting nodes for training and testing in GNNs.


   If you have any questions, please contact qjjiao@aynu.edu.cn.
