# Supplementary material for: A simple and effective convolutional operator for node classification without features by graph convolutional networks
Source: PLoS One. 2024 Apr 30;19(4):e0301476. doi: 10.1371/journal.pone.0301476 (PMC11060547; doi:10.1371/journal.pone.0301476)
Supplement: S3 Datasets — (ZIP) [file pone.0301476.s003.zip]

Archive with 62 entries (46 files):
- S3 Datasets/
- S3 Datasets/Citeseer_for_GCN/
- S3 Datasets/Citeseer_for_GCN/adjacency_matrix.txt
- S3 Datasets/Citeseer_for_GCN/node_label.txt
- S3 Datasets/Citeseer_for_GCN/node_order.txt
- S3 Datasets/Cora_for_GCN/
- S3 Datasets/Cora_for_GCN/adjacency_matrix.txt
- S3 Datasets/Cora_for_GCN/node_label.txt
- S3 Datasets/Cora_for_GCN/node_order.txt
- S3 Datasets/Dolphins_for_GCN/
- S3 Datasets/Dolphins_for_GCN/adjacency_matrix.txt
- S3 Datasets/Dolphins_for_GCN/node_label.txt
- S3 Datasets/Dolphins_for_GCN/node_order.txt
- S3 Datasets/Karate_for_GCN/
- S3 Datasets/Karate_for_GCN/adjacency_matrix.txt
- S3 Datasets/Karate_for_GCN/node_label.txt
- S3 Datasets/Karate_for_GCN/node_order.txt
- S3 Datasets/Polbook_for_GCN/
- S3 Datasets/Polbook_for_GCN/adjacency_matrix.txt
- S3 Datasets/Polbook_for_GCN/node_label.txt
- S3 Datasets/Polbook_for_GCN/node_order.txt
- S3 Datasets/Pubmed_for_GCN/
- S3 Datasets/Pubmed_for_GCN/adjacency_matrix.txt
- S3 Datasets/Pubmed_for_GCN/node_label.txt
- S3 Datasets/Pubmed_for_GCN/node_order.txt
- S3 Datasets/ReadMe.txt
- S3 Datasets/Synthetic_graph_1_for_GCN/
- S3 Datasets/Synthetic_graph_1_for_GCN/adjacency_matrix.txt
- S3 Datasets/Synthetic_graph_1_for_GCN/node_label.txt
- S3 Datasets/Synthetic_graph_1_for_GCN/node_order.txt
- S3 Datasets/Synthetic_graph_2_for_GCN/
- S3 Datasets/Synthetic_graph_2_for_GCN/adjacency_matrix.txt
- S3 Datasets/Synthetic_graph_2_for_GCN/node_label.txt
- S3 Datasets/Synthetic_graph_2_for_GCN/node_order.txt
- S3 Datasets/Synthetic_graph_3_for_GCN/
- S3 Datasets/Synthetic_graph_3_for_GCN/adjacency_matrix.txt
- S3 Datasets/Synthetic_graph_3_for_GCN/node_label.txt
- S3 Datasets/Synthetic_graph_3_for_GCN/node_order.txt
- S3 Datasets/Synthetic_graph_4_for_GCN/
- S3 Datasets/Synthetic_graph_4_for_GCN/adjacency_matrix.txt
- S3 Datasets/Synthetic_graph_4_for_GCN/node_label.txt
- S3 Datasets/Synthetic_graph_4_for_GCN/node_order.txt
- S3 Datasets/Synthetic_graph_5_for_GCN/
- S3 Datasets/Synthetic_graph_5_for_GCN/adjacency_matrix.txt
- S3 Datasets/Synthetic_graph_5_for_GCN/node_label.txt
- S3 Datasets/Synthetic_graph_5_for_GCN/node_order.txt
- S3 Datasets/Synthetic_graph_6_for_GCN/
- S3 Datasets/Synthetic_graph_6_for_GCN/adjacency_matrix.txt
- S3 Datasets/Synthetic_graph_6_for_GCN/node_label.txt
- S3 Datasets/Synthetic_graph_6_for_GCN/node_order.txt
- S3 Datasets/Synthetic_graph_7_for_GCN/
- S3 Datasets/Synthetic_graph_7_for_GCN/adjacency_matrix.txt
- S3 Datasets/Synthetic_graph_7_for_GCN/node_label.txt
- S3 Datasets/Synthetic_graph_7_for_GCN/node_order.txt
- S3 Datasets/Synthetic_graph_8_for_GCN/
- S3 Datasets/Synthetic_graph_8_for_GCN/adjacency_matrix.txt
- S3 Datasets/Synthetic_graph_8_for_GCN/node_label.txt
- S3 Datasets/Synthetic_graph_8_for_GCN/node_order.txt
- S3 Datasets/Synthetic_graph_9_for_GCN/
- S3 Datasets/Synthetic_graph_9_for_GCN/adjacency_matrix.txt
- S3 Datasets/Synthetic_graph_9_for_GCN/node_label.txt
- S3 Datasets/Synthetic_graph_9_for_GCN/node_order.txt
