# Supplementary material for: A simple and effective convolutional operator for node classification without features by graph convolutional networks
Source: PLoS One. 2024 Apr 30;19(4):e0301476. doi: 10.1371/journal.pone.0301476 (PMC11060547; doi:10.1371/journal.pone.0301476)
Supplement: S3 Datasets — (ZIP) [file pone.0301476.s003.zip › S3 Datasets/Synthetic_graph_1_for_GCN/node_label.txt]

26	21	9	33	12	1	18	27	28	4	18	17	21	36	9	25	15	31	10	14	11	30	20	23	9	35	29	13	11	6	22	35	4	20	5	15	3	31	9	5	34	3	26	36	3	35	31	28	3	31	27	3	21	33	36	2	24	27	2	8	7	11	9	33	18	24	2	17	18	10	14	16	15	32	25	26	30	1	3	11	24	35	24	12	12	21	36	12	9	7	20	16	29	14	28	19	19	4	28	13	27	19	13	27	24	18	29	13	19	15	30	31	18	29	2	1	24	7	27	27	3	17	31	28	24	8	24	16	9	10	24	11	26	5	30	19	32	13	30	29	33	2	2	30	3	8	18	29	10	19	17	33	1	22	27	7	7	34	25	8	2	19	32	7	12	3	11	14	12	19	7	20	23	25	13	24	31	29	14	34	20	18	8	14	14	36	10	24	20	16	23	6	33	4	12	13	25	21	35	22	34	2	22	18	31	8	5	27	32	24	21	35	30	33	4	4	12	23	14	5	29	17	1	21	19	34	26	22	32	21	16	2	6	17	2	29	22	15	10	21	6	21	15	14	17	7	19	29	1	32	13	26	21	13	13	13	31	14	17	24	6	3	9	30	33	32	7	10	3	1	32	22	29	22	1	19	21	1	12	10	25	19	3	5	2	17	22	24	13	20	30	28	28	22	22	21	6	7	16	28	13	25	12	19	15	2	14	2	15	11	21	27	9	10	16	34	16	16	23	9	9	36	28	17	24	4	11	13	28	17	18	8	32	21	9	2	30	11	18	10	9	30	11	23	15	2	25	30	4	31	30	7	20	29	6	35	8	31	5	20	29	15	25	20	34	31	7	3	13	20	9	8	26	33	4	18	24	3	34	5	25	17	23	17	27	36	35	7	23	32	18	27	21	17	6	5	18	36	7	23	18	16	7	4	20	35	29	13	20	18	14	35	15	1	26	20	11	32	24	9	10	31	17	8	10	15	18	25	11	16	19	1	28	18	21	12	16	26	18	20	19	13	5	10	2	12	11	22	5	34	29	29	36	36	20	2	23	26	18	5	31	10	12	15	35	7	28	21	13	26	32	2	26	33	31	10	7	8	36	25	35	4	29	5	3	33	6	4	28	9	12	17	11	9	25	27	33	20	4	16	21	29	8	4	21	7	2	19	29	21	19	30	9	10	15	10	29	34	29	3	5	17	13	1	15	32	17	27	13	20	34	10	34	26	15	23	1	12	22	20	2	15	17	14	8	22	33	8	6	4	9	24	36	23	14	3	35	33	14	14	14	26	28	36	35	27	3	19	6	5	6	15	17	33	30	16	14	25	15	18	18	6	5	20	21	16	36	23	1	29	7	26	25	19	4	34	15	34	2	2	32	13	21	26	25	25	7	7	19	15	22	10	1	19	34	24	27	22	21	27	15	18	4	3	24	14	8	18	28	18	34	20	30	19	32	3	7	2	28	13	12	25	26	34	31	1	15	23	18	15	3	11	16	24	6	36	25	27	28	7	5	23	30	24	16	32	5	18	28	10	22	35	24	10	15	30	22	11	35	9	11	3	6	16	5	15	8	21	19	36	10	36	21	6	14	10	8	27	21	1	5	33	18	27	26	34	35	20	7	26	15	14	20	17	32	3	13	22	3	31	5	34	15	22	4	19	19	27	19	29	31	2	12	18	2	16	20	27	10	22	36	8	18	29	35	36	3	9	24	14	8	6	35	27	16	18	5	27	35	24	26	22	20	19	27	31	13	23	16	2	25	1	7	8	2	31	6	33	34	35	34	12	32	4	31	28	8	30	23	28	5	30	32	16	28	34	16	34	9	10	11	7	23	25	20	5	21	19	4	22	16	7	10	24	16	14	32	5	10	22	36	13	2	13	25	12	27	3	4	3	34	35	10	3	19	28	24	27	8	32	3	24	22	21	10	4	20	2	17	12	35	2	8	33	14	16	5	35	19	30	18	12	26	29	32	14	9	3	33	2	20	12	7	34	8	24	30	34	11	35	34	6	27	15	4	4	3	14	29	19	35	21	31	12	22	19	15	3	8	1	32	31	22	36	13	23	21	1	20	1	14	32	29	18	2	23	15	26	16	28	33	22	24	16	5	22	19	29	4	36	19	16	24	19	17	33	16	3	5	25	35	27	29	23	5	31	28	34	1	30	5	4	30	23	23	10	27	10	28	2	22	24	31	10	35	5	34	27	22	2	20	7	20	3	20	27	5	13	35	13	10	15	24	27	35	7	18	13	24	27	13	3	13	13	13	13	13	13	13	13
