# Supplementary material for: A simple and effective convolutional operator for node classification without features by graph convolutional networks
Source: PLoS One. 2024 Apr 30;19(4):e0301476. doi: 10.1371/journal.pone.0301476 (PMC11060547; doi:10.1371/journal.pone.0301476)
Supplement: S3 Datasets — (ZIP) [file pone.0301476.s003.zip › S3 Datasets/Synthetic_graph_2_for_GCN/node_label.txt]

44	45	68	65	33	29	43	23	6	1	29	29	30	7	34	24	63	27	6	20	60	36	11	39	33	37	11	34	8	32	64	39	33	40	7	30	33	23	46	26	38	43	59	42	12	50	32	2	10	27	56	3	42	68	21	39	65	44	28	24	66	1	41	57	37	59	53	68	45	3	34	60	9	44	24	67	55	27	22	31	13	19	47	61	68	47	24	21	62	33	29	38	16	39	29	35	12	61	33	20	60	33	53	19	1	46	32	28	46	51	17	59	20	30	5	44	29	49	55	7	3	52	23	46	54	21	55	57	54	50	13	57	53	56	61	9	49	18	19	2	38	54	65	1	4	6	1	40	63	10	38	20	62	37	57	46	13	32	17	65	42	59	21	63	64	68	5	52	15	25	67	25	25	52	53	49	38	38	42	39	46	68	36	64	61	29	54	55	67	65	2	63	39	10	55	66	27	44	51	26	58	14	59	3	44	68	48	21	20	21	49	36	16	58	2	67	27	22	3	19	58	68	54	54	34	9	17	10	42	61	9	66	32	31	5	63	33	41	68	53	5	24	37	32	54	19	6	40	57	54	19	66	6	50	2	38	29	23	50	18	55	21	61	23	33	48	15	16	42	41	42	32	61	6	57	13	50	13	6	59	12	8	47	57	40	68	68	28	10	62	52	27	30	16	38	39	60	17	53	19	30	49	61	40	11	33	12	46	21	56	14	45	23	26	6	47	23	5	47	57	19	54	20	18	48	15	56	15	8	23	62	68	4	14	13	60	21	54	25	40	35	39	35	33	2	48	26	30	38	38	30	57	32	43	23	30	17	54	39	35	24	52	67	68	20	32	3	30	28	30	32	53	65	51	68	6	34	58	6	10	9	29	17	49	22	36	30	62	17	53	59	61	8	42	37	58	31	59	15	13	60	38	10	64	46	61	41	2	16	35	19	3	53	22	43	1	6	46	14	12	10	8	65	65	8	1	10	61	28	2	29	36	2	46	60	17	42	51	29	11	48	37	19	61	2	46	13	42	21	16	59	67	31	36	34	3	68	39	12	30	15	24	66	53	12	39	42	2	62	32	17	42	4	24	67	33	48	60	48	11	24	37	5	12	51	26	66	4	8	19	33	66	30	16	2	18	23	7	42	33	25	39	19	14	27	4	43	54	21	39	58	27	23	61	18	23	60	65	46	42	1	3	56	67	68	17	32	1	8	54	57	22	64	66	60	31	21	3	44	37	50	16	57	21	8	50	54	36	64	30	20	29	45	7	44	27	41	23	9	14	42	54	39	22	51	8	51	27	11	44	63	41	50	49	9	47	66	10	60	40	53	49	32	42	29	57	37	15	22	55	55	53	40	20	23	42	53	8	10	57	61	21	10	49	11	8	45	30	45	15	7	53	53	68	67	53	21	8	68	33	7	19	58	38	65	63	30	55	64	53	31	54	8	53	31	34	48	13	42	65	44	39	23	9	20	28	59	12	38	9	8	30	29	50	35	57	53	42	29	58	25	67	20	63	53	9	50	8	17	18	1	19	22	46	36	19	66	60	32	58	25	33	19	59	43	6	13	32	37	32	1	16	67	50	48	1	4	41	61	28	9	22	32	33	23	25	59	11	48	24	38	29	35	2	27	2	27	66	30	60	4	24	67	41	27	50	66	60	38	22	27	66	24	4	19	50	15	39	8	54	39	12	16	2	24	59	19	39	51	40	1	17	16	2	51	40	22	66	29	31	41	7	27	49	67	8	65	33	38	2	12	16	1	29	16	66	51	53	19	28	12	41	9	65	65	57	22	29	38	10	49	9	32	42	66	63	66	22	31	33	55	23	53	15	9	1	53	65	2	2	20	22	17	22	49	7	20	22	24	58	24	59	38	51	68	11	49	51	50	12	59	21	61	33	50	38	46	29	19	66	2	55	54	29	10	55	12	30	66	29	42	6	32	46	22	46	66	23	51	19	27	68	30	16	12	59	29	57	60	8	53	42	9	29	8	10	49	54	22	49	33	29	27	57	21	33	38	38	10	66	17	33	22	42	2	1	50	29	61	1	53	22	39	49	38	66	29	27	16	39	39	67	22	50	6	12	20	6	67	9	6	22	21	50	33	53	46	30	54	8	42	38	33	2	20	29	20	38	39	19	27	32	2	2	2	49	22	54	1	49	50	10	54	19	21	8	10	8	53	32	50	39	19	33	30	32	68	2	50	53	8	32	30	39	33	38	39	39	38	32	53	42	19	8	29	8	2	19	8	8	19	53	19	19	8	8	8	8	8	8
