# Supplementary material for: A simple and effective convolutional operator for node classification without features by graph convolutional networks
Source: PLoS One. 2024 Apr 30;19(4):e0301476. doi: 10.1371/journal.pone.0301476 (PMC11060547; doi:10.1371/journal.pone.0301476)
Supplement: S3 Datasets — (ZIP) [file pone.0301476.s003.zip › S3 Datasets/Synthetic_graph_3_for_GCN/node_label.txt]

22	7	10	47	43	16	44	43	13	60	18	54	44	24	38	52	40	56	57	9	14	8	51	34	26	57	10	41	42	18	49	35	59	26	59	7	41	38	1	59	50	50	56	14	40	18	24	57	47	36	60	5	31	17	52	36	38	41	29	11	11	46	20	19	40	34	22	3	57	23	7	22	23	28	21	32	10	34	49	37	3	3	24	49	2	2	32	17	31	3	2	13	14	50	34	34	24	46	4	47	38	43	15	52	50	49	47	60	40	15	40	56	50	46	15	19	12	50	52	46	22	15	28	52	55	25	11	19	31	34	54	46	47	22	37	39	50	27	52	2	1	33	37	7	41	42	45	59	22	10	44	33	8	13	35	60	60	45	4	14	20	50	42	23	29	52	44	33	13	11	2	2	38	22	42	16	21	27	18	25	51	53	20	48	35	25	21	53	54	1	26	48	10	59	4	5	32	2	56	47	35	7	29	37	22	42	10	37	50	54	36	43	60	3	10	45	43	4	28	59	52	16	34	24	2	19	19	52	22	38	50	40	14	14	59	48	11	16	46	4	59	33	1	34	23	5	47	34	31	7	48	38	60	9	43	57	26	46	59	56	59	49	39	28	26	30	1	6	38	35	8	17	1	43	57	18	19	21	42	3	12	28	54	11	55	41	37	20	59	28	59	54	4	60	29	50	21	32	5	14	23	33	47	57	10	9	52	47	19	4	50	49	26	13	45	17	52	9	47	45	22	34	17	35	21	27	54	21	31	40	54	41	2	40	24	48	21	52	25	22	49	7	30	9	2	4	46	52	27	36	20	27	18	20	1	25	22	10	60	43	9	1	7	59	31	21	28	1	45	5	50	52	39	7	5	35	34	36	43	23	58	33	6	12	59	16	23	31	24	49	60	21	34	15	39	20	36	11	7	54	40	35	43	32	5	10	28	40	15	45	22	30	38	5	15	24	57	19	24	47	18	25	18	22	49	3	30	54	50	38	26	2	51	57	51	39	14	3	23	32	53	18	38	18	7	38	17	39	27	55	5	44	5	13	27	28	22	9	52	21	18	50	38	15	19	54	38	27	57	59	4	18	54	55	15	59	52	37	6	19	21	22	34	10	48	35	22	26	54	47	21	21	59	23	33	12	44	5	19	40	35	55	21	16	33	55	44	15	14	19	49	19	19	38	52	52	32	19	9	24	18	58	4	2	26	54	26	41	19	35	31	27	29	47	56	56	17	43	19	12	21	9	46	59	5	19	27	58	49	37	23	50	26	24	24	19	9	50	6	46	21	43	34	59	52	46	27	30	27	34	18	21	26	3	29	38	57	49	11	38	18	9	32	7	41	53	2	6	30	47	22	58	10	21	43	52	52	50	1	39	32	5	21	55	31	19	12	21	37	20	50	51	53	38	34	17	40	49	2	55	58	9	54	27	46	38	22	50	45	5	1	8	4	25	37	58	38	49	24	59	57	10	2	25	51	33	18	32	23	20	57	60	1	45	18	4	46	43	3	21	22	34	19	10	56	17	50	21	35	34	8	16	32	57	15	9	31	10	27	59	30	48	15	54	34	23	59	31	45	22	39	28	6	18	57	9	53	5	15	51	25	32	47	41	52	5	3	45	14	56	18	28	47	8	57	59	44	18	59	2	10	21	22	43	45	47	56	17	43	24	3	12	7	25	39	19	20	54	3	1	49	5	35	41	57	37	26	17	28	47	54	15	3	33	12	2	44	25	26	58	48	45	2	33	31	12	8	43	28	18	49	13	12	20	1	9	57	24	28	47	44	14	44	46	43	9	10	52	41	41	25	23	1	57	52	49	53	43	14	59	1	9	14	60	57	48	35	19	45	34	41	18	45	60	54	51	9	56	28	5	44	27	10	38	20	52	44	25	23	28	5	7	21	59	44	38	17	12	10	58	46	24	45	23	59	2	54	53	24	60	24	21	52	51	1	1	33	47	54	47	38	41	19	52	25	33	28	39	22	40	5	39	20	60	28	59	2	26	15	18	54	26	10	40	20	18	24	54	47	19	28	21	40	43	56	9	28	54	50	9	44	52	34	18	40	34	41	38	4	38	47	40	47	14	7	5	14	47	40	54	49	41	10	10	25	9	3	59	9	54	15	44	43	50	21	23	52	22	18	34	22	47	57	38	24	41	52	49	19	45	49	10	34	49	2	52	47	57	9	9	50	19	19	43	43	10	22	22	54	38	19	2	47	9	22	49	34	10	34	49	47	18	43	47	59	59	54	22	38	34	21	52	22	19	19	21	54	54	22	38
