# Supplementary material for: A simple and effective convolutional operator for node classification without features by graph convolutional networks
Source: PLoS One. 2024 Apr 30;19(4):e0301476. doi: 10.1371/journal.pone.0301476 (PMC11060547; doi:10.1371/journal.pone.0301476)
Supplement: S3 Datasets — (ZIP) [file pone.0301476.s003.zip › S3 Datasets/Synthetic_graph_4_for_GCN/node_label.txt]

5	14	36	60	54	27	22	22	41	39	27	42	41	42	47	35	20	61	18	34	33	52	14	14	33	50	12	48	34	15	30	30	52	8	16	46	27	34	34	7	5	42	4	31	14	21	24	11	20	10	2	59	55	20	2	29	59	39	20	27	1	14	14	15	44	22	35	19	27	43	20	33	11	18	50	62	4	45	29	23	48	49	56	28	17	9	29	27	53	16	17	1	36	50	35	26	46	15	35	50	20	38	50	22	7	13	1	48	5	46	48	2	34	51	61	2	48	51	30	16	33	4	33	48	29	34	15	62	14	51	8	52	48	42	36	35	59	44	44	23	38	44	53	15	26	61	44	62	53	14	17	62	33	60	20	61	24	22	12	44	33	38	11	41	19	41	20	57	38	35	15	11	14	6	54	50	16	57	37	15	17	33	51	44	12	11	31	16	39	16	62	19	58	5	58	35	40	49	5	22	38	35	46	4	9	25	3	42	39	4	7	62	15	23	42	4	11	22	41	12	18	19	46	44	13	39	23	30	10	45	12	22	17	42	42	34	43	4	46	8	42	17	35	2	27	15	45	1	56	42	17	33	21	3	52	42	60	6	44	60	32	58	22	61	19	50	61	18	4	12	27	14	52	27	17	35	18	37	20	15	5	61	16	23	38	35	59	56	37	46	5	29	38	35	62	41	39	4	61	50	37	20	39	34	22	53	19	43	29	15	39	62	1	7	33	35	15	35	56	21	7	11	49	39	20	11	56	16	38	42	38	3	34	29	46	25	62	42	37	61	62	62	58	46	59	19	5	44	4	38	37	47	31	59	7	20	48	16	28	6	61	23	36	46	45	16	13	48	43	15	26	33	57	22	42	38	15	39	34	42	48	16	37	10	22	37	38	13	7	20	27	61	20	30	42	23	16	17	37	50	52	17	33	46	25	7	56	24	17	19	24	38	60	51	3	5	41	20	27	61	35	47	39	44	28	28	7	43	40	44	27	20	27	19	2	2	22	4	29	46	5	5	23	35	11	12	31	25	5	15	16	30	25	36	32	34	18	53	50	53	62	34	22	27	29	25	49	7	29	45	35	28	25	42	4	45	1	11	33	12	13	44	5	3	48	33	61	1	29	62	44	46	48	9	16	18	48	48	61	56	15	55	10	5	32	56	17	43	16	29	6	3	50	46	9	21	31	40	48	61	52	10	27	19	16	57	3	50	8	23	50	60	61	42	47	2	1	29	32	33	34	55	38	36	38	43	2	40	52	27	12	26	29	61	56	58	18	20	23	25	11	11	47	21	56	55	52	45	21	18	19	37	62	50	56	22	52	61	44	19	23	24	61	23	17	56	2	42	44	27	44	62	35	45	61	17	35	36	58	17	37	40	23	40	1	46	56	13	33	14	22	14	28	15	54	25	56	11	23	35	6	4	24	30	12	17	25	5	42	19	44	50	48	6	25	9	19	7	5	52	20	35	6	25	41	5	61	56	44	53	2	27	11	15	17	42	11	15	43	25	54	58	60	26	23	13	53	4	42	38	23	55	38	35	22	40	48	44	14	37	52	57	57	48	50	54	17	4	61	37	22	22	58	19	37	35	38	48	48	51	20	6	11	44	49	8	54	18	42	17	35	20	25	51	51	61	56	28	21	11	19	5	32	53	41	27	51	60	11	26	23	20	53	19	41	52	35	3	23	4	33	45	4	37	27	46	14	7	34	48	23	40	4	61	51	15	5	20	47	5	27	29	42	31	26	36	59	12	19	5	26	56	5	11	39	16	14	15	62	17	51	52	28	35	49	46	23	15	4	19	35	4	23	50	26	18	61	20	2	38	25	51	11	60	23	17	29	18	33	48	26	42	52	47	59	11	48	28	29	17	37	7	15	28	58	15	22	37	40	56	5	5	18	17	19	17	15	5	52	23	48	22	33	42	11	61	2	48	41	48	20	33	4	25	1	2	38	62	56	34	62	25	28	50	5	35	42	60	44	33	5	33	25	16	41	23	53	44	52	15	46	14	48	23	44	35	17	26	15	29	35	20	62	44	7	11	2	23	25	28	11	39	37	15	46	34	11	51	15	2	4	53	51	14	15	52	26	15	7	41	41	19	52	17	23	15	62	29	39	29	23	50	48	38	15	44	15	19	48	11	19	29	17	52	2	2	7	19	38	61	4	14	35	42	2	52	56	29	42	29	52	27	44	20	7	52	23	44	52	42	52	19	22	37	56	42	38	44	38	19	23	29	27	19	33	38	33	61	20	42	15	20	27	52	38	44	48	48	29	42
