# Supplementary material for: A simple and effective convolutional operator for node classification without features by graph convolutional networks
Source: PLoS One. 2024 Apr 30;19(4):e0301476. doi: 10.1371/journal.pone.0301476 (PMC11060547; doi:10.1371/journal.pone.0301476)
Supplement: S3 Datasets — (ZIP) [file pone.0301476.s003.zip › S3 Datasets/Synthetic_graph_5_for_GCN/node_label.txt]

6	14	45	13	4	52	11	7	62	43	14	29	16	16	36	59	44	14	17	35	46	60	28	11	21	42	19	17	45	42	24	16	10	29	46	42	28	40	26	9	47	46	9	23	48	38	47	9	11	52	51	4	24	32	32	35	14	48	24	53	28	24	58	26	56	9	35	21	19	5	28	11	35	37	58	1	43	1	56	50	38	10	3	51	45	14	49	15	15	34	10	52	9	35	12	45	9	16	23	51	34	23	34	32	26	34	38	57	18	15	51	52	56	46	39	33	9	53	13	8	15	31	32	46	27	17	30	55	50	26	53	9	4	44	46	45	14	21	11	38	17	50	44	23	3	26	35	57	12	52	31	55	52	4	26	28	18	27	2	15	34	34	52	37	10	36	6	55	3	26	51	56	53	44	5	5	28	31	40	45	44	57	51	14	50	1	31	42	39	1	9	21	27	59	41	56	2	11	27	47	37	41	19	51	32	20	25	4	19	13	10	11	5	5	62	56	41	2	31	17	44	16	30	43	34	32	38	26	22	38	29	42	5	27	11	3	6	32	11	17	52	16	35	38	61	2	58	20	29	32	4	55	35	61	11	30	28	26	40	36	6	5	15	42	22	50	6	6	5	57	27	25	62	4	53	15	32	18	55	28	55	27	56	50	43	47	34	16	33	7	25	10	11	46	38	57	36	16	53	20	25	21	7	55	28	5	38	53	16	56	61	53	40	45	26	14	11	37	54	44	18	55	7	10	28	10	45	32	37	46	16	5	45	36	40	22	20	10	45	46	37	38	20	28	15	52	15	44	33	9	9	1	3	42	41	14	25	51	34	44	2	16	45	18	13	44	9	22	43	15	27	62	58	16	36	2	20	2	50	60	3	54	2	31	4	4	27	1	15	24	51	45	38	5	9	60	32	5	3	52	39	16	19	24	45	31	11	34	32	45	57	9	4	4	21	4	56	52	7	45	9	50	20	9	35	38	37	24	53	53	48	28	11	10	49	60	53	61	45	40	42	22	29	33	13	8	15	52	36	56	45	38	8	39	26	4	34	12	43	4	15	17	52	21	7	59	12	11	16	26	31	47	55	42	11	1	23	5	41	51	21	48	4	58	22	14	17	42	46	9	5	2	3	37	9	3	23	32	45	40	35	2	55	30	5	16	53	38	45	45	55	58	43	21	21	24	11	11	21	32	46	13	18	9	35	40	45	46	38	62	46	37	10	37	35	2	16	39	52	44	37	60	33	26	9	32	3	26	24	31	15	15	17	8	7	2	32	2	32	14	28	18	44	62	56	25	56	4	26	26	9	11	24	58	21	20	31	61	23	57	1	60	38	56	49	7	59	14	18	15	46	51	27	59	42	15	42	51	60	2	7	25	59	14	37	27	59	11	15	53	55	8	46	3	16	15	55	54	6	2	45	5	21	22	29	56	38	5	25	23	5	15	51	38	21	61	5	32	16	54	11	10	18	58	4	9	45	2	61	55	3	10	24	46	36	4	2	21	54	11	16	9	35	7	48	45	19	31	35	32	58	30	20	46	38	43	38	26	32	56	16	5	15	46	1	56	46	36	26	18	59	62	12	21	55	25	44	46	32	37	14	54	31	42	4	57	9	2	29	37	9	5	56	53	22	44	37	39	3	37	51	27	50	16	56	2	15	49	53	4	11	37	62	23	30	26	36	37	26	11	28	38	11	49	12	24	44	31	8	34	38	3	1	14	27	53	57	26	62	24	18	57	46	9	38	58	28	21	40	14	46	33	46	15	16	16	21	35	53	34	3	17	33	56	61	17	26	16	37	49	56	11	20	45	15	61	16	27	55	34	40	31	35	7	10	55	13	14	31	16	14	16	44	36	44	44	38	7	11	45	33	15	56	45	21	11	26	43	57	26	42	60	31	35	48	28	55	6	40	28	39	31	36	45	55	44	55	3	22	32	15	10	13	26	31	22	6	2	32	40	45	16	57	4	40	11	60	22	7	45	10	9	33	37	32	38	3	26	45	29	62	46	61	56	14	37	35	4	15	31	16	42	40	15	27	17	27	10	32	45	61	31	56	35	35	5	7	18	28	14	4	15	34	15	56	40	43	4	24	15	11	51	11	10	9	42	11	1	18	5	14	10	5	14	36	22	22	9	26	26	42	18	42	46	4	14	9	32	14	32	53	21	34	21	35	51	56	53	26	52	40	42	46	27	46	11	44	21	52	3	46	32	44	11	9	2	45	4	31	35	27	9	46	3	32	26	40	37	46	40	46	32	15	56	10	38	16	56	9	26
