# Supplementary material for: A simple and effective convolutional operator for node classification without features by graph convolutional networks
Source: PLoS One. 2024 Apr 30;19(4):e0301476. doi: 10.1371/journal.pone.0301476 (PMC11060547; doi:10.1371/journal.pone.0301476)
Supplement: S3 Datasets — (ZIP) [file pone.0301476.s003.zip › S3 Datasets/Synthetic_graph_6_for_GCN/node_label.txt]

11	29	40	36	11	1	30	18	27	46	22	12	47	34	61	4	50	12	33	6	43	60	10	17	12	15	1	43	20	44	22	48	47	55	55	18	28	57	43	33	21	4	56	19	30	49	34	29	5	13	34	25	65	34	27	10	24	6	45	24	7	19	6	25	7	11	53	22	39	25	63	26	7	26	40	10	26	59	30	60	32	3	33	23	11	1	51	48	17	25	5	1	15	15	46	58	27	44	26	60	36	43	33	33	24	58	56	18	60	12	49	11	19	1	26	17	6	20	23	26	36	15	41	18	25	26	3	14	21	27	15	31	65	11	52	8	6	61	7	39	49	31	43	15	61	43	25	58	45	42	25	12	13	10	48	34	42	26	4	50	17	1	17	7	32	44	25	60	24	61	9	60	41	29	63	61	26	34	12	48	33	10	29	41	16	39	24	33	22	38	27	10	11	11	33	22	34	3	36	50	22	25	52	43	16	6	3	48	60	4	21	54	1	38	22	47	47	12	32	43	11	1	45	49	12	62	12	41	29	16	43	10	1	34	47	35	22	19	36	52	37	11	3	11	56	5	56	1	10	3	43	47	41	41	21	21	39	1	1	27	10	16	22	46	1	29	65	16	14	62	12	36	45	49	1	41	8	54	43	13	49	8	34	27	3	56	60	34	6	13	26	29	61	58	13	14	63	33	19	25	34	53	11	19	52	5	63	50	34	64	20	3	37	39	1	45	35	56	6	28	49	27	15	33	26	3	10	7	9	11	7	47	43	16	61	13	21	28	23	32	22	60	26	20	37	29	65	19	48	41	31	26	29	57	45	24	27	3	29	3	34	65	26	63	23	24	22	58	52	9	5	7	43	46	17	34	9	34	3	7	43	26	1	2	24	19	60	11	23	25	40	39	53	20	39	22	3	10	34	34	22	55	54	14	64	38	39	10	15	64	53	46	4	60	8	64	35	6	13	8	62	7	15	1	22	31	34	7	8	60	1	37	41	10	22	25	51	55	1	32	26	6	64	48	28	21	3	29	12	7	10	7	41	33	39	47	34	59	48	34	3	45	43	25	1	24	55	2	43	5	6	18	62	61	7	23	27	49	63	25	7	65	56	36	32	53	36	16	22	45	10	36	53	48	7	21	12	29	49	39	56	8	60	51	43	38	37	59	34	52	19	62	2	48	23	10	39	49	45	41	65	45	26	43	25	14	6	13	22	22	10	6	58	54	27	39	8	4	11	60	62	45	33	16	25	22	45	40	44	21	41	25	29	34	20	64	7	59	54	34	40	19	22	39	27	5	41	54	11	58	23	6	23	55	29	60	31	4	60	7	12	41	27	60	3	53	60	15	6	27	41	37	18	45	7	53	3	65	25	47	33	20	54	36	24	34	43	60	22	10	48	6	43	47	43	10	16	39	63	27	51	24	22	17	52	3	10	14	11	45	42	33	48	27	7	3	8	57	2	20	3	37	43	33	65	51	61	34	8	10	10	25	41	39	49	45	8	45	57	11	33	47	13	36	27	62	6	49	18	25	53	29	6	1	19	64	21	49	6	1	6	2	6	20	56	9	42	64	19	17	42	48	28	35	53	61	55	60	25	7	11	53	43	2	19	60	26	29	1	10	60	6	29	6	4	65	1	16	32	3	9	50	5	19	33	41	60	1	60	28	37	57	8	52	63	61	44	33	7	65	60	1	47	43	64	11	45	24	62	34	22	45	44	32	33	28	28	22	7	57	39	14	46	33	27	63	30	6	27	21	48	41	14	24	39	64	56	49	61	23	36	11	34	53	45	61	53	25	21	46	27	61	31	13	60	50	38	25	3	3	17	50	26	3	19	9	13	30	27	59	49	13	10	21	65	33	16	5	43	27	54	46	25	34	53	45	25	35	3	18	5	22	21	43	43	13	62	34	6	20	1	43	59	3	9	65	60	63	9	55	3	34	10	17	43	52	27	60	63	28	12	36	11	23	47	10	47	12	25	25	38	9	5	39	11	3	15	54	57	65	25	27	39	27	43	6	25	53	37	60	38	65	27	39	11	14	13	18	21	1	50	13	60	45	34	60	33	55	7	38	3	44	48	47	29	52	11	1	41	6	21	49	22	11	1	8	37	22	44	1	49	8	33	36	46	53	10	57	1	36	16	53	57	61	11	47	23	45	3	21	53	43	60	15	47	25	7	6	55	19	36	39	21	6	33	15	3	48	52	1	1	45	34	19	11	45	48	6	25	6	43	8	1	21	47	33	48	21	60	60	22	39	3	41	6	27	65	48	8	34
