# Supplementary material for: A simple and effective convolutional operator for node classification without features by graph convolutional networks
Source: PLoS One. 2024 Apr 30;19(4):e0301476. doi: 10.1371/journal.pone.0301476 (PMC11060547; doi:10.1371/journal.pone.0301476)
Supplement: S3 Datasets — (ZIP) [file pone.0301476.s003.zip › S3 Datasets/Synthetic_graph_7_for_GCN/node_label.txt]

41	29	12	64	43	31	61	68	68	58	63	41	69	69	62	16	28	18	68	30	40	21	6	27	71	2	43	66	44	69	60	44	32	8	45	66	26	66	16	10	26	62	5	1	27	10	25	15	46	37	24	3	69	62	28	44	34	6	27	27	13	30	26	16	19	58	5	56	8	6	21	14	36	37	42	14	69	17	61	69	37	52	7	27	47	9	69	69	23	8	66	7	3	48	27	58	35	10	23	48	69	22	1	70	45	3	5	66	6	67	65	29	27	47	41	48	48	49	43	56	48	61	11	22	42	31	30	58	64	34	9	7	13	42	3	63	5	15	14	35	58	20	59	50	32	16	40	24	44	48	48	18	60	49	28	45	2	46	34	42	30	15	26	53	40	62	20	58	23	71	19	54	36	3	24	53	38	62	28	63	16	35	37	42	66	63	50	10	35	39	19	63	12	37	7	39	29	62	20	60	3	71	4	12	3	55	10	48	44	30	58	36	63	64	3	28	6	53	27	48	39	21	11	50	44	5	13	37	64	63	5	17	62	53	69	32	39	16	53	63	44	35	12	4	65	17	1	69	58	69	57	61	53	7	9	48	62	58	66	69	31	5	56	53	13	37	47	61	17	3	10	43	47	5	64	54	64	37	53	38	43	39	58	27	70	29	27	37	37	69	48	36	66	39	47	63	26	46	21	12	37	16	28	3	56	61	37	66	23	18	38	38	36	41	66	3	11	43	9	2	28	35	28	65	11	26	34	68	53	68	12	55	26	5	52	56	27	16	34	13	12	30	28	63	21	1	59	62	49	34	24	62	27	11	48	53	51	3	46	47	16	36	5	58	39	69	11	15	63	22	58	64	65	38	64	5	3	69	6	36	16	40	5	7	17	68	58	63	4	48	2	67	32	47	66	53	6	36	36	65	69	48	69	34	47	60	42	13	64	58	29	3	5	4	23	10	14	62	49	3	6	70	53	64	9	49	28	60	70	8	54	49	37	33	16	28	51	36	59	68	44	36	15	41	1	7	47	49	66	23	63	20	28	63	27	9	5	28	10	66	69	62	27	43	67	4	52	23	34	32	7	33	10	69	24	10	10	66	50	47	28	63	56	21	34	66	68	19	55	34	69	52	50	70	37	12	64	28	10	40	70	6	48	13	12	35	70	32	37	54	51	58	32	6	33	58	10	28	37	65	58	51	49	19	32	47	65	8	28	58	37	39	18	28	39	44	24	3	28	53	10	57	29	1	63	8	11	3	16	15	6	27	16	19	64	67	71	59	20	56	3	27	50	36	28	27	47	14	2	9	47	55	19	70	53	7	36	53	19	35	21	11	11	23	48	36	37	21	56	35	28	28	17	48	9	64	10	19	10	6	69	26	43	21	58	34	33	8	54	28	28	53	69	23	53	10	21	48	43	66	55	52	27	16	63	41	31	62	49	68	29	44	63	50	46	10	48	66	2	46	44	69	37	47	67	57	22	25	43	31	36	12	62	17	41	35	17	16	53	21	28	67	66	66	55	70	12	56	44	18	66	55	55	25	62	23	66	46	55	63	65	5	45	67	43	32	37	63	24	65	36	7	35	28	49	42	13	30	53	29	16	53	2	57	10	68	63	9	68	57	55	58	35	16	48	2	59	21	8	63	3	44	28	56	29	34	63	48	27	19	53	3	13	23	42	65	69	7	20	52	20	43	41	53	50	37	11	10	3	32	66	36	60	63	44	53	24	66	19	55	22	47	21	36	63	47	23	31	52	33	48	34	3	71	60	1	14	8	16	47	41	31	3	24	36	18	27	70	16	50	3	8	3	35	25	63	65	19	50	32	27	4	66	44	43	17	3	48	28	67	58	44	19	16	45	65	46	63	58	53	39	28	18	13	46	15	45	28	53	5	45	65	25	49	48	24	26	4	61	14	47	16	23	10	30	60	1	58	13	59	48	60	36	61	67	39	58	6	48	12	46	34	42	30	28	34	5	51	36	69	47	3	1	4	6	40	7	58	28	62	66	48	48	23	58	54	15	53	24	53	16	10	28	69	9	53	43	16	40	66	67	45	34	13	61	58	68	49	3	48	34	49	53	24	53	46	53	20	36	66	58	32	13	5	34	48	33	11	60	29	39	67	68	44	70	65	24	23	64	34	65	66	43	53	56	10	45	63	58	34	21	42	19	12	63	39	58	61	43	28	53	64	61	62	2	19	47	19	41	68	49	26	32	26	2	16	9	43	64	43	39	60	48	49	66	26	21	19	63	27	66	66	24	12	58	43	16	23	65	43
