# Supplementary material for: A simple and effective convolutional operator for node classification without features by graph convolutional networks
Source: PLoS One. 2024 Apr 30;19(4):e0301476. doi: 10.1371/journal.pone.0301476 (PMC11060547; doi:10.1371/journal.pone.0301476)
Supplement: S3 Datasets — (ZIP) [file pone.0301476.s003.zip › S3 Datasets/Synthetic_graph_8_for_GCN/node_label.txt]

17	46	10	19	42	33	26	36	52	57	56	60	30	29	6	43	50	21	1	13	6	30	1	35	34	25	49	2	11	5	23	30	42	43	18	26	34	38	13	19	39	9	25	18	32	52	15	21	58	38	21	44	6	35	39	58	1	37	44	34	8	15	35	30	30	24	18	21	1	14	18	9	32	7	57	3	1	34	59	60	39	28	27	21	28	56	32	19	43	30	56	26	58	25	28	36	6	58	10	1	59	56	42	53	21	1	51	39	32	28	26	11	11	35	28	52	3	23	19	54	34	51	15	28	31	21	39	30	3	42	58	53	6	10	35	21	32	58	59	6	11	26	50	30	50	10	14	41	53	46	60	10	2	7	7	10	25	54	31	49	16	3	19	29	22	54	24	32	51	22	50	40	50	28	16	57	21	2	32	13	58	59	6	56	11	35	34	3	26	19	47	29	2	26	19	39	51	23	7	41	53	29	31	57	6	15	54	57	31	25	21	18	23	53	30	60	18	19	18	53	49	53	52	49	3	3	25	50	55	34	57	38	36	42	29	57	20	56	27	2	19	57	19	36	7	50	42	51	36	44	13	52	7	51	43	23	54	42	15	19	25	40	42	2	14	2	23	18	29	15	4	6	18	29	51	59	50	10	41	25	43	10	49	48	43	25	15	2	5	49	15	27	54	15	25	32	17	53	59	3	20	3	44	12	21	6	39	37	58	52	32	12	31	31	39	42	8	43	13	3	37	23	48	29	56	7	46	35	34	36	49	15	54	34	30	55	8	35	13	58	7	1	26	3	35	25	1	29	19	7	21	59	7	44	32	56	15	10	25	29	10	12	59	46	14	28	57	3	34	39	7	29	29	59	19	1	7	19	57	2	60	54	47	42	30	57	11	4	34	12	21	32	15	15	34	7	58	33	27	57	30	29	26	2	21	17	50	29	54	18	59	39	4	28	49	29	19	40	2	21	13	35	26	5	3	21	34	18	23	11	28	28	21	53	59	35	25	41	57	39	18	32	16	25	6	12	25	42	6	1	54	38	39	4	6	47	59	28	4	48	2	7	51	50	32	15	13	36	6	5	22	23	12	17	58	26	24	9	50	1	15	24	59	19	15	6	35	16	29	21	12	29	5	21	26	54	26	30	22	57	51	57	35	35	6	34	13	39	9	22	57	34	39	57	23	56	37	25	15	21	45	18	47	24	19	26	58	13	59	30	23	15	60	19	29	58	23	53	55	34	2	34	44	60	1	31	26	49	39	25	47	6	36	59	6	58	32	55	15	34	43	47	47	6	37	43	34	32	12	54	59	26	18	52	55	28	6	1	6	4	15	11	55	43	26	55	42	58	57	3	21	3	11	34	2	21	3	59	16	58	29	27	59	17	1	3	50	21	21	18	6	50	22	42	58	21	16	16	37	15	60	57	59	21	29	57	16	23	6	49	1	34	46	53	22	54	47	33	51	53	18	42	32	18	57	23	23	26	21	6	12	26	38	16	29	11	8	33	5	6	35	35	7	10	53	32	55	9	13	57	42	30	10	60	3	18	3	48	28	39	54	8	25	35	53	21	11	16	4	42	24	36	35	1	49	23	18	51	39	42	45	38	54	43	5	27	30	43	39	2	38	30	7	53	56	55	31	10	39	29	3	38	22	5	36	52	11	30	25	51	44	53	30	51	40	32	26	53	30	37	16	25	3	27	39	26	5	28	35	2	58	39	29	32	45	39	47	26	36	26	60	32	16	50	50	33	21	18	15	53	52	4	31	46	38	60	6	42	53	57	26	15	30	31	29	49	13	60	9	34	21	55	6	55	52	43	35	6	48	30	26	34	6	50	32	54	31	35	11	30	5	26	18	34	30	50	51	53	14	42	20	40	20	39	56	13	25	15	11	1	50	59	51	54	59	32	15	57	46	3	34	17	10	57	56	53	5	55	57	18	32	57	18	39	11	40	57	7	32	8	59	25	15	28	4	57	21	42	37	14	32	15	54	56	1	59	54	16	4	2	39	17	11	54	6	45	39	18	8	19	53	45	50	29	51	47	56	28	26	3	30	38	52	9	50	21	1	58	4	16	41	18	34	42	57	21	9	10	15	43	55	6	27	10	51	15	58	15	17	45	33	50	14	24	58	58	43	41	20	18	31	33	6	40	41	36	39	39	5	16	26	47	21	1	42	13	15	57	20	15	36	29	26	56	57	1	23	29	34	41	1	16	32	51	40	32	30	6	20	36	2	6	24	34	35	2	49	57	56	53	39	31	51	20	3	53	26	30	28	53
