# Supplementary material for: A simple and effective convolutional operator for node classification without features by graph convolutional networks
Source: PLoS One. 2024 Apr 30;19(4):e0301476. doi: 10.1371/journal.pone.0301476 (PMC11060547; doi:10.1371/journal.pone.0301476)
Supplement: S3 Datasets — (ZIP) [file pone.0301476.s003.zip › S3 Datasets/Synthetic_graph_9_for_GCN/node_label.txt]

66	20	82	53	48	81	69	54	61	28	77	7	1	49	7	46	58	60	16	67	23	68	30	61	34	20	43	41	2	42	54	40	32	82	58	17	5	77	67	16	18	39	20	17	61	27	10	13	10	36	78	33	57	9	54	73	24	72	73	46	2	54	83	1	71	82	44	73	66	49	77	48	24	42	37	78	21	56	39	68	14	73	17	46	11	82	55	81	77	64	68	32	61	77	24	68	25	68	48	35	62	17	63	68	3	81	35	18	69	76	83	50	11	36	82	2	32	74	75	57	33	21	39	46	53	49	45	74	48	6	38	2	83	82	11	57	32	33	71	22	32	32	66	42	77	1	60	18	24	24	51	53	29	10	55	39	25	51	55	56	31	56	74	48	11	59	42	48	39	43	25	48	77	20	44	7	44	23	28	74	32	2	53	24	82	79	69	24	70	19	69	80	3	1	48	54	81	59	79	10	69	35	81	42	79	40	68	22	45	49	50	58	80	48	46	32	73	48	17	28	24	1	38	77	9	50	70	69	42	68	10	71	32	39	20	48	16	82	71	24	57	39	30	43	36	32	32	13	46	59	30	73	12	77	48	56	49	65	11	83	20	32	59	46	59	72	24	80	72	22	69	24	73	71	58	51	59	59	59	49	77	68	79	26	69	54	18	39	30	63	32	65	32	74	37	43	73	43	59	68	47	7	61	46	30	49	46	23	20	6	65	4	40	69	10	27	76	54	83	21	49	27	43	71	58	9	48	16	47	2	21	2	77	24	24	52	52	8	72	79	27	77	55	56	70	68	82	51	48	71	32	55	27	22	43	42	7	31	59	79	34	57	20	82	20	24	82	27	79	34	65	24	75	25	32	28	78	26	2	32	22	59	27	46	46	42	4	77	7	77	82	36	54	61	39	61	81	46	42	22	22	37	52	26	27	8	34	59	16	39	33	2	61	11	82	22	64	69	53	24	51	44	2	22	48	71	39	70	59	25	55	75	8	79	9	20	68	13	46	59	47	10	48	30	52	62	3	20	22	20	42	39	51	52	34	82	76	24	24	34	68	62	59	46	82	20	68	14	11	66	45	9	54	36	64	83	48	9	20	72	6	48	41	35	53	68	16	42	66	30	22	13	59	46	79	26	64	32	71	63	13	30	76	14	54	70	28	62	19	42	9	48	15	40	2	68	12	24	67	9	18	71	1	15	36	24	49	60	46	14	64	57	37	11	54	83	78	82	17	64	44	52	62	46	16	26	74	55	74	58	82	72	72	38	77	82	44	15	49	71	12	55	74	26	38	54	61	27	74	46	13	35	65	44	39	62	21	28	49	19	18	70	77	42	57	59	70	27	37	11	12	24	55	5	73	14	78	20	15	34	32	50	4	21	55	32	69	82	3	82	29	62	42	78	40	23	39	19	59	7	68	20	5	9	68	1	77	82	63	34	34	27	12	11	44	24	14	59	17	3	1	10	52	70	31	21	24	42	30	24	29	46	70	77	24	13	39	75	68	39	17	73	13	64	49	77	14	26	16	1	8	63	32	17	20	17	54	2	42	20	74	39	33	56	1	24	48	46	20	17	71	39	48	65	39	61	42	20	28	9	11	64	46	48	54	56	6	70	22	80	2	55	79	48	35	5	38	25	37	16	43	41	31	47	48	1	54	39	61	48	14	80	61	19	77	31	22	35	15	24	16	2	9	39	60	23	74	23	6	36	57	39	46	24	9	14	51	73	2	58	64	20	68	46	61	23	54	32	3	32	39	66	32	49	54	40	42	81	38	34	17	61	5	22	30	2	81	20	4	73	74	53	73	76	22	75	39	80	22	34	6	54	81	7	22	72	39	24	38	71	32	59	18	61	15	24	16	48	81	68	34	48	40	76	29	12	46	22	58	81	42	20	67	7	58	20	47	17	16	72	2	48	68	60	28	77	32	27	13	59	57	21	82	12	46	73	72	65	58	23	22	74	78	68	77	55	9	34	1	24	22	68	4	65	59	1	11	39	29	9	69	20	2	19	40	27	53	28	77	48	42	80	73	70	32	24	42	23	54	25	45	49	41	38	9	77	39	28	16	39	82	83	2	76	50	42	39	72	79	24	68	45	81	74	71	39	44	61	28	42	46	72	2	73	39	58	5	20	76	48	81	2	18	49	78	77	48	76	36	74	70	58	8	16	48	46	70	9	58	72	26	37	31	66	79	8	13	7	59	81	41	28	71	42	49	68	39	21	48	73	70	23	32	9	68	46	5	26	59	32	67	59	42	82	16	61	1	2	82	56
